# Supplementary material for: Construction and analysis of lncRNA-lncRNA synergistic networks to reveal clinically relevant lncRNAs in cancer
Source: Oncotarget. 2015 Jul 28;6(28):25003–16. doi: 10.18632/oncotarget.4660 (PMC4694810; doi:10.18632/oncotarget.4660)
Supplement: Supplementary file 2 [file oncotarget-06-25003-s002.xlsx]

## Sheet: gbm_table
lncRNA_ID	lncRNA_ID	lncRNA_symbol	lncRNA2_symbol	modules_num/weight	synergetically regulated GO functions
ENSG00000031544	ENSG00000187229	NR2E3	RP11-161I2.1	2	lymphocyte differentiation;leukocyte differentiation
ENSG00000031544	ENSG00000224358	NR2E3	RP11-466F5.8	1	lymphocyte differentiation
ENSG00000031544	ENSG00000224761	NR2E3	RP11-508N22.8	4	positive regulation of transcriptionDNA dependent;positive regulation of nucleobasenucleosidenucleotide and nucleic acid metabolic process;positive regulation of RNA metabolic process;positive regulation of transcription
ENSG00000031544	ENSG00000232309	NR2E3	GS1-122H1.1	1	positive regulation of immune system process
ENSG00000031544	ENSG00000233332	NR2E3	RP4-799P18.2	1	lymphocyte differentiation
ENSG00000031544	ENSG00000233891	NR2E3	AC007131.2	3	positive regulation of immune system process;lymphocyte differentiation;leukocyte differentiation
ENSG00000031544	ENSG00000238157	NR2E3	ENSG00000238157	2	positive regulation of immune system process;positive regulation of multicellular organismal process
ENSG00000031544	ENSG00000246528	NR2E3	RP11-159H10.3	1	lymphocyte differentiation
ENSG00000031544	ENSG00000259359	NR2E3	RP11-327J17.2	4	positive regulation of transcriptionDNA dependent;positive regulation of nucleobasenucleosidenucleotide and nucleic acid metabolic process;positive regulation of RNA metabolic process;positive regulation of transcription
ENSG00000031544	XLOC_012822	NR2E3	XLOC_012822	4	positive regulation of transcriptionDNA dependent;positive regulation of nucleobasenucleosidenucleotide and nucleic acid metabolic process;positive regulation of RNA metabolic process;positive regulation of transcription
ENSG00000031544	XLOC_014271	NR2E3	XLOC_014271	4	positive regulation of transcriptionDNA dependent;positive regulation of nucleobasenucleosidenucleotide and nucleic acid metabolic process;positive regulation of RNA metabolic process;positive regulation of transcription
ENSG00000083622	ENSG00000231160	AC000111.6	RP11-617D20.1	1	RNA processing
ENSG00000088970	ENSG00000137700	PLK1S1	ENSG00000137700	3	steroid hormone receptor signaling pathway;intracellular receptor mediated signaling pathway;androgen receptor signaling pathway
ENSG00000088970	ENSG00000175873	PLK1S1	AC004840.9	3	nuclear export;RNA export from nucleus;RNA catabolic process
ENSG00000088970	ENSG00000203999	PLK1S1	RP11-290F20.1	4	positive regulation of signal transduction;regulation of signal transduction;positive regulation of i kappab kinase nf kappab cascade;regulation of i kappab kinase nf kappab cascade
ENSG00000088970	ENSG00000214049	PLK1S1	UCA1	3	nucleobasenucleosidenucleotide and nucleic acid transport;RNA export from nucleus;RNA catabolic process
ENSG00000088970	ENSG00000223649	PLK1S1	RP11-359E8.3	3	nucleobasenucleosidenucleotide and nucleic acid transport;RNA export from nucleus;RNA catabolic process
ENSG00000088970	ENSG00000224093	PLK1S1	RP5-1033H22.2	3	nuclear export;RNA export from nucleus;RNA catabolic process
ENSG00000088970	ENSG00000224152	PLK1S1	AC009506.1	3	nucleobasenucleosidenucleotide and nucleic acid transport;RNA export from nucleus;RNA catabolic process
ENSG00000088970	ENSG00000226576	PLK1S1	RP11-523O18.1	1	transcription initiation from RNA polymerase ii promoter
ENSG00000088970	ENSG00000228221	PLK1S1	LINC00578	3	lymphocyte differentiation;t cell differentiation;leukocyte differentiation
ENSG00000088970	ENSG00000228889	PLK1S1	UBAC2-AS1	3	nucleobasenucleosidenucleotide and nucleic acid transport;RNA export from nucleus;RNA catabolic process
ENSG00000088970	ENSG00000229433	PLK1S1	RP11-329B9.1	2	nuclear export;RNA export from nucleus
ENSG00000088970	ENSG00000230155	PLK1S1	RP3-477O4.14	3	lymphocyte differentiation;t cell differentiation;leukocyte differentiation
ENSG00000088970	ENSG00000231131	PLK1S1	RP11-346D6.6	3	lymphocyte differentiation;t cell differentiation;leukocyte differentiation
ENSG00000088970	ENSG00000232310	PLK1S1	RP11-557H15.4	3	steroid hormone receptor signaling pathway;intracellular receptor mediated signaling pathway;androgen receptor signaling pathway
ENSG00000088970	ENSG00000232756	PLK1S1	RP5-1185I7.1	2	nucleobasenucleosidenucleotide and nucleic acid transport;RNA export from nucleus
ENSG00000088970	ENSG00000234290	PLK1S1	AC116366.6	3	nucleobasenucleosidenucleotide and nucleic acid transport;nuclear export;RNA export from nucleus
ENSG00000088970	ENSG00000235736	PLK1S1	RP1-10C16.1	1	small gtpase mediated signal transduction
ENSG00000088970	ENSG00000236935	PLK1S1	AP003774.1	3	nucleobasenucleosidenucleotide and nucleic acid transport;RNA export from nucleus;RNA catabolic process
ENSG00000088970	ENSG00000238115	PLK1S1	ENSG00000238115	4	nucleobasenucleosidenucleotide and nucleic acid transport;nuclear export;RNA export from nucleus;RNA catabolic process
ENSG00000088970	ENSG00000241648	PLK1S1	CADM2-AS2	1	g protein coupled receptor protein signaling pathway
ENSG00000088970	ENSG00000245164	PLK1S1	LINC00861	1	t cell activation
ENSG00000088970	ENSG00000248202	PLK1S1	RP11-455B3.1	2	i kappab kinase nf kappab cascade;protein kinase cascade
ENSG00000088970	ENSG00000249249	PLK1S1	AC010226.4	1	microtubule polymerization or depolymerization
ENSG00000088970	ENSG00000250125	PLK1S1	RP11-707A18.1	1	tissue development
ENSG00000088970	ENSG00000250334	PLK1S1	LINC00989	3	steroid hormone receptor signaling pathway;intracellular receptor mediated signaling pathway;androgen receptor signaling pathway
ENSG00000088970	ENSG00000250604	PLK1S1	RP11-597D13.8	3	steroid hormone receptor signaling pathway;intracellular receptor mediated signaling pathway;androgen receptor signaling pathway
ENSG00000088970	ENSG00000251432	PLK1S1	RP11-420A23.1	2	meiosis i;meiotic recombination
ENSG00000088970	ENSG00000253351	PLK1S1	KB-1047C11.1	2	positive regulation of signal transduction;t cell activation
ENSG00000088970	ENSG00000253664	PLK1S1	RP11-401H2.1	4	nucleobasenucleosidenucleotide and nucleic acid transport;nuclear export;RNA export from nucleus;RNA catabolic process
ENSG00000088970	ENSG00000256234	PLK1S1	RP11-283G6.4	2	positive regulation of i kappab kinase nf kappab cascade;regulation of i kappab kinase nf kappab cascade
ENSG00000088970	ENSG00000256287	PLK1S1	RP11-664H17.1	3	nucleobasenucleosidenucleotide and nucleic acid transport;nuclear export;RNA export from nucleus
ENSG00000088970	ENSG00000256433	PLK1S1	RP1-102E24.8	1	post translational protein modification
ENSG00000088970	ENSG00000257252	PLK1S1	RP11-486A14.2	5	biopolymer catabolic process;nucleobasenucleosidenucleotide and nucleic acid transport;RNA export from nucleus;mRNA metabolic process;RNA catabolic process
ENSG00000088970	ENSG00000257824	PLK1S1	RP11-1049A21.2	6	hemopoiesis;immune system development;tissue development;hemopoietic or lymphoid organ development;protein amino acid phosphorylation;phosphorylation
ENSG00000088970	ENSG00000258181	PLK1S1	RP11-493L12.4	3	lymphocyte differentiation;t cell differentiation;leukocyte differentiation
ENSG00000088970	ENSG00000258476	PLK1S1	RP11-76E17.3	3	lymphocyte differentiation;t cell differentiation;leukocyte differentiation
ENSG00000088970	ENSG00000258867	PLK1S1	RP11-300J18.3	3	lymphocyte differentiation;t cell differentiation;leukocyte differentiation
ENSG00000088970	ENSG00000259716	PLK1S1	RP5-977B1.11	1	cell projection biogenesis
ENSG00000088970	ENSG00000259772	PLK1S1	RP11-16E12.2	3	covalent chromatin modification;histone modification;chromatin modification
ENSG00000088970	ENSG00000259901	PLK1S1	RP5-991G20.4	4	steroid hormone receptor signaling pathway;intracellular receptor mediated signaling pathway;transcription initiation from RNA polymerase ii promoter;androgen receptor signaling pathway
ENSG00000088970	ENSG00000260281	PLK1S1	RP11-329J18.2	4	nucleobasenucleosidenucleotide and nucleic acid transport;nuclear export;RNA export from nucleus;RNA catabolic process
ENSG00000088970	ENSG00000260990	PLK1S1	RP3-518E13.2	4	nucleobasenucleosidenucleotide and nucleic acid transport;nuclear export;RNA export from nucleus;RNA catabolic process
ENSG00000088970	XLOC_001160	PLK1S1	XLOC_001160	2	covalent chromatin modification;histone modification
ENSG00000088970	XLOC_001788	PLK1S1	XLOC_001788	3	lymphocyte differentiation;t cell differentiation;leukocyte differentiation
ENSG00000088970	XLOC_008720	PLK1S1	XLOC_008720	1	notch signaling pathway
ENSG00000088970	XLOC_008998	PLK1S1	XLOC_008998	2	nucleobasenucleosidenucleotide and nucleic acid transport;RNA export from nucleus
ENSG00000088970	XLOC_010732	PLK1S1	XLOC_010732	1	RNA catabolic process
ENSG00000100181	ENSG00000235565	TPTEP1	RP11-86H7.7	1	i kappab kinase nf kappab cascade
ENSG00000104691	ENSG00000175873	UBXN8	AC004840.9	8	biopolymer catabolic process;nucleobasenucleosidenucleotide and nucleic acid transport;nuclear transport;nuclear export;RNA export from nucleus;cellular macromolecule catabolic process;RNA catabolic process;nucleocytoplasmic transport
ENSG00000104691	ENSG00000181798	UBXN8	LINC00471	3	nucleobasenucleosidenucleotide and nucleic acid transport;RNA export from nucleus;RNA catabolic process
ENSG00000104691	ENSG00000198468	UBXN8	FLVCR1-AS1	2	m phase;cell cycle phase
ENSG00000104691	ENSG00000204758	UBXN8	CTC-308K20.1	4	nucleobasenucleosidenucleotide and nucleic acid transport;nuclear export;RNA export from nucleus;RNA catabolic process
ENSG00000104691	ENSG00000214049	UBXN8	UCA1	3	nucleobasenucleosidenucleotide and nucleic acid transport;RNA export from nucleus;RNA catabolic process
ENSG00000104691	ENSG00000215908	UBXN8	CROCCP2	3	nucleobasenucleosidenucleotide and nucleic acid transport;RNA export from nucleus;RNA catabolic process
ENSG00000104691	ENSG00000224950	UBXN8	RP5-1086K13.1	6	transcription initiation;protein DNA complex assembly;steroid hormone receptor signaling pathway;intracellular receptor mediated signaling pathway;transcription initiation from RNA polymerase ii promoter;androgen receptor signaling pathway
ENSG00000104691	ENSG00000225077	UBXN8	LINC00337	3	nucleobasenucleosidenucleotide and nucleic acid transport;RNA export from nucleus;RNA catabolic process
ENSG00000104691	ENSG00000225241	UBXN8	ENSG00000225241	3	nucleobasenucleosidenucleotide and nucleic acid transport;RNA export from nucleus;RNA catabolic process
ENSG00000104691	ENSG00000225985	UBXN8	ENSG00000225985	2	covalent chromatin modification;histone modification
ENSG00000104691	ENSG00000226004	UBXN8	RP11-10J5.1	3	nucleobasenucleosidenucleotide and nucleic acid transport;RNA export from nucleus;RNA catabolic process
ENSG00000104691	ENSG00000227078	UBXN8	AC004448.2	3	nucleobasenucleosidenucleotide and nucleic acid transport;RNA export from nucleus;RNA catabolic process
ENSG00000104691	ENSG00000228393	UBXN8	RP11-325F22.3	3	nucleobasenucleosidenucleotide and nucleic acid transport;RNA export from nucleus;RNA catabolic process
ENSG00000104691	ENSG00000228420	UBXN8	RP4-735C1.6	3	nucleobasenucleosidenucleotide and nucleic acid transport;RNA export from nucleus;RNA catabolic process
ENSG00000104691	ENSG00000228436	UBXN8	RP5-864K19.4	3	nucleobasenucleosidenucleotide and nucleic acid transport;RNA export from nucleus;RNA catabolic process
ENSG00000104691	ENSG00000228486	UBXN8	AC017099.3	3	nucleobasenucleosidenucleotide and nucleic acid transport;RNA export from nucleus;RNA catabolic process
ENSG00000104691	ENSG00000229153	UBXN8	EPHA1-AS1	3	nucleobasenucleosidenucleotide and nucleic acid transport;RNA export from nucleus;RNA catabolic process
ENSG00000104691	ENSG00000229433	UBXN8	RP11-329B9.1	4	nucleobasenucleosidenucleotide and nucleic acid transport;nuclear export;RNA export from nucleus;RNA catabolic process
ENSG00000104691	ENSG00000229728	UBXN8	RP11-314N13.3	3	nucleobasenucleosidenucleotide and nucleic acid transport;RNA export from nucleus;RNA catabolic process
ENSG00000104691	ENSG00000230177	UBXN8	RP5-1112D6.4	3	nucleobasenucleosidenucleotide and nucleic acid transport;RNA export from nucleus;RNA catabolic process
ENSG00000104691	ENSG00000231175	UBXN8	RP11-463J7.2	3	nucleobasenucleosidenucleotide and nucleic acid transport;RNA export from nucleus;RNA catabolic process
ENSG00000104691	ENSG00000231189	UBXN8	AC013448.1	3	nucleobasenucleosidenucleotide and nucleic acid transport;RNA export from nucleus;RNA catabolic process
ENSG00000104691	ENSG00000231329	UBXN8	RP1-225E12.2	3	nucleobasenucleosidenucleotide and nucleic acid transport;RNA export from nucleus;RNA catabolic process
ENSG00000104691	ENSG00000232590	UBXN8	RP11-128I7.1	3	nucleobasenucleosidenucleotide and nucleic acid transport;RNA export from nucleus;RNA catabolic process
ENSG00000104691	ENSG00000233342	UBXN8	RP11-235G24.3	4	nucleobasenucleosidenucleotide and nucleic acid transport;nuclear export;RNA export from nucleus;RNA catabolic process
ENSG00000104691	ENSG00000234290	UBXN8	AC116366.6	4	nucleobasenucleosidenucleotide and nucleic acid transport;nuclear export;RNA export from nucleus;RNA catabolic process
ENSG00000104691	ENSG00000234871	UBXN8	RP11-139E24.1	3	nucleobasenucleosidenucleotide and nucleic acid transport;RNA export from nucleus;RNA catabolic process
ENSG00000104691	ENSG00000236066	UBXN8	RP11-389O22.1	3	nucleobasenucleosidenucleotide and nucleic acid transport;RNA export from nucleus;RNA catabolic process
ENSG00000104691	ENSG00000236200	UBXN8	KDM4A-AS1	3	nucleobasenucleosidenucleotide and nucleic acid transport;RNA export from nucleus;RNA catabolic process
ENSG00000104691	ENSG00000238045	UBXN8	AC009133.14	1	regulation of cyclin dependent protein kinase activity
ENSG00000104691	ENSG00000238115	UBXN8	ENSG00000238115	4	nucleobasenucleosidenucleotide and nucleic acid transport;nuclear export;RNA export from nucleus;RNA catabolic process
ENSG00000104691	ENSG00000239911	UBXN8	PRKAG2-AS1	3	nucleobasenucleosidenucleotide and nucleic acid transport;RNA export from nucleus;RNA catabolic process
ENSG00000104691	ENSG00000244380	UBXN8	RP11-24C3.2	3	nucleobasenucleosidenucleotide and nucleic acid transport;RNA export from nucleus;RNA catabolic process
ENSG00000104691	ENSG00000245213	UBXN8	RP11-10K16.1	3	nucleobasenucleosidenucleotide and nucleic acid transport;RNA export from nucleus;RNA catabolic process
ENSG00000104691	ENSG00000246582	UBXN8	RP11-1149O23.3	4	nucleobasenucleosidenucleotide and nucleic acid transport;nuclear export;RNA export from nucleus;RNA catabolic process
ENSG00000104691	ENSG00000246763	UBXN8	RGMB-AS1	1	RNA processing
ENSG00000104691	ENSG00000248238	UBXN8	RP11-3J1.1	3	nucleobasenucleosidenucleotide and nucleic acid transport;RNA export from nucleus;mRNA metabolic process
ENSG00000104691	ENSG00000248692	UBXN8	RP11-84A1.3	4	nucleobasenucleosidenucleotide and nucleic acid transport;nuclear export;RNA export from nucleus;RNA catabolic process
ENSG00000104691	ENSG00000249082	UBXN8	CTC-276P9.1	4	regulation of kinase activity;regulation of protein kinase activity;regulation of transferase activity;regulation of cyclin dependent protein kinase activity
ENSG00000104691	ENSG00000249352	UBXN8	7SK	4	nucleobasenucleosidenucleotide and nucleic acid transport;nuclear export;RNA export from nucleus;RNA catabolic process
ENSG00000104691	ENSG00000250602	UBXN8	RP11-517I3.1	1	regulation of cyclin dependent protein kinase activity
ENSG00000104691	ENSG00000250903	UBXN8	RP1-80B9.2	1	regulation of cyclin dependent protein kinase activity
ENSG00000104691	ENSG00000251080	UBXN8	RP11-415C15.1	3	nucleobasenucleosidenucleotide and nucleic acid transport;RNA export from nucleus;RNA catabolic process
ENSG00000104691	ENSG00000251226	UBXN8	RP11-469N6.1	2	RNA export from nucleus;RNA catabolic process
ENSG00000104691	ENSG00000251628	UBXN8	RP11-371M22.1	3	nucleobasenucleosidenucleotide and nucleic acid transport;RNA export from nucleus;RNA catabolic process
ENSG00000104691	ENSG00000253405	UBXN8	EVX1-AS	2	nucleobasenucleosidenucleotide and nucleic acid transport;RNA export from nucleus
ENSG00000104691	ENSG00000253484	UBXN8	RP11-109P6.2	1	regulation of cyclin dependent protein kinase activity
ENSG00000104691	ENSG00000253664	UBXN8	RP11-401H2.1	4	nucleobasenucleosidenucleotide and nucleic acid transport;nuclear export;RNA export from nucleus;RNA catabolic process
ENSG00000104691	ENSG00000253744	UBXN8	AC025442.3	1	m phase
ENSG00000104691	ENSG00000253925	UBXN8	CTB-178M22.1	3	nucleobasenucleosidenucleotide and nucleic acid transport;RNA export from nucleus;RNA catabolic process
ENSG00000104691	ENSG00000254731	UBXN8	CTD-2005H7.1	1	RNA splicing
ENSG00000104691	ENSG00000257904	UBXN8	RP11-269C4.2	4	nucleobasenucleosidenucleotide and nucleic acid transport;nuclear export;RNA export from nucleus;RNA catabolic process
ENSG00000104691	ENSG00000258686	UBXN8	ENSG00000258686	2	nucleobasenucleosidenucleotide and nucleic acid transport;RNA export from nucleus
ENSG00000104691	ENSG00000258819	UBXN8	RP11-7F17.3	3	nucleobasenucleosidenucleotide and nucleic acid transport;RNA export from nucleus;RNA catabolic process
ENSG00000104691	ENSG00000259070	UBXN8	LINC00639	1	RNA splicing
ENSG00000104691	ENSG00000259316	UBXN8	ENSG00000259316	3	regulation of kinase activity;regulation of protein kinase activity;regulation of cyclin dependent protein kinase activity
ENSG00000104691	ENSG00000259406	UBXN8	ENSG00000259406	3	nucleobasenucleosidenucleotide and nucleic acid transport;RNA export from nucleus;RNA catabolic process
ENSG00000104691	ENSG00000259582	UBXN8	RP11-461F11.3	2	RNA export from nucleus;RNA catabolic process
ENSG00000104691	ENSG00000259884	UBXN8	RP11-1100L3.8	1	mRNA processing go 0006397
ENSG00000104691	ENSG00000259957	UBXN8	RP11-491F9.8	3	nucleobasenucleosidenucleotide and nucleic acid transport;RNA export from nucleus;RNA catabolic process
ENSG00000104691	ENSG00000260269	UBXN8	CTD-2323K18.1	4	nucleobasenucleosidenucleotide and nucleic acid transport;nuclear export;RNA export from nucleus;RNA catabolic process
ENSG00000104691	ENSG00000260281	UBXN8	RP11-329J18.2	2	RNA export from nucleus;RNA catabolic process
ENSG00000104691	ENSG00000260958	UBXN8	RP11-488I20.8	3	nucleobasenucleosidenucleotide and nucleic acid transport;RNA export from nucleus;RNA catabolic process
ENSG00000104691	ENSG00000261136	UBXN8	RP11-37C7.3	3	nucleobasenucleosidenucleotide and nucleic acid transport;RNA export from nucleus;RNA catabolic process
ENSG00000104691	ENSG00000261659	UBXN8	LA16c-313D11.12	3	nucleobasenucleosidenucleotide and nucleic acid transport;RNA export from nucleus;RNA catabolic process
ENSG00000104691	ENSG00000262117	UBXN8	BCAR4	3	nucleobasenucleosidenucleotide and nucleic acid transport;RNA export from nucleus;RNA catabolic process
ENSG00000104691	ENSG00000263345	UBXN8	RP1-59D14.5	3	nucleobasenucleosidenucleotide and nucleic acid transport;RNA export from nucleus;RNA catabolic process
ENSG00000104691	XLOC_004207	UBXN8	XLOC_004207	2	RNA export from nucleus;RNA catabolic process
ENSG00000104691	XLOC_006724	UBXN8	XLOC_006724	7	nucleobasenucleosidenucleotide and nucleic acid transport;nuclear transport;dephosphorylation;nuclear export;RNA export from nucleus;RNA catabolic process;nucleocytoplasmic transport
ENSG00000104691	XLOC_006912	UBXN8	XLOC_006912	3	nucleobasenucleosidenucleotide and nucleic acid transport;RNA export from nucleus;RNA catabolic process
ENSG00000104691	XLOC_008998	UBXN8	XLOC_008998	1	RNA export from nucleus
ENSG00000104691	XLOC_009274	UBXN8	XLOC_009274	1	establishment and or maintenance of chromatin architecture
ENSG00000104691	XLOC_013506	UBXN8	XLOC_013506	3	nucleobasenucleosidenucleotide and nucleic acid transport;RNA export from nucleus;RNA catabolic process
ENSG00000118412	ENSG00000137700	CASP8AP2	ENSG00000137700	3	steroid hormone receptor signaling pathway;intracellular receptor mediated signaling pathway;androgen receptor signaling pathway
ENSG00000118412	ENSG00000175873	CASP8AP2	AC004840.9	3	nuclear export;RNA export from nucleus;RNA catabolic process
ENSG00000118412	ENSG00000223649	CASP8AP2	RP11-359E8.3	3	nucleobasenucleosidenucleotide and nucleic acid transport;RNA export from nucleus;RNA catabolic process
ENSG00000118412	ENSG00000224376	CASP8AP2	AC017104.6	1	DNA modification
ENSG00000118412	ENSG00000229433	CASP8AP2	RP11-329B9.1	2	nuclear export;RNA export from nucleus
ENSG00000118412	ENSG00000232021	CASP8AP2	LEF1-AS1	1	m phase
ENSG00000118412	ENSG00000232310	CASP8AP2	RP11-557H15.4	3	steroid hormone receptor signaling pathway;intracellular receptor mediated signaling pathway;androgen receptor signaling pathway
ENSG00000118412	ENSG00000234290	CASP8AP2	AC116366.6	1	RNA export from nucleus
ENSG00000118412	ENSG00000234548	CASP8AP2	RP11-78H24.1	3	second messenger mediated signaling;g protein signaling coupled to cyclic nucleotide second messenger;cyclic nucleotide mediated signaling
ENSG00000118412	ENSG00000236935	CASP8AP2	AP003774.1	3	nucleobasenucleosidenucleotide and nucleic acid transport;RNA export from nucleus;RNA catabolic process
ENSG00000118412	ENSG00000248202	CASP8AP2	RP11-455B3.1	2	i kappab kinase nf kappab cascade;protein kinase cascade
ENSG00000118412	ENSG00000250334	CASP8AP2	LINC00989	3	steroid hormone receptor signaling pathway;intracellular receptor mediated signaling pathway;androgen receptor signaling pathway
ENSG00000118412	ENSG00000250604	CASP8AP2	RP11-597D13.8	3	steroid hormone receptor signaling pathway;intracellular receptor mediated signaling pathway;androgen receptor signaling pathway
ENSG00000118412	ENSG00000257252	CASP8AP2	RP11-486A14.2	3	nucleobasenucleosidenucleotide and nucleic acid transport;RNA export from nucleus;RNA catabolic process
ENSG00000118412	ENSG00000259772	CASP8AP2	RP11-16E12.2	2	covalent chromatin modification;histone modification
ENSG00000118412	ENSG00000259901	CASP8AP2	RP5-991G20.4	4	steroid hormone receptor signaling pathway;intracellular receptor mediated signaling pathway;transcription initiation from RNA polymerase ii promoter;androgen receptor signaling pathway
ENSG00000118412	ENSG00000260257	CASP8AP2	RP5-1085F17.3	5	positive regulation of transcriptionDNA dependent;positive regulation of nucleobasenucleosidenucleotide and nucleic acid metabolic process;positive regulation of RNA metabolic process;positive regulation of cellular metabolic process;positive regulation of transcription
ENSG00000118412	ENSG00000260281	CASP8AP2	RP11-329J18.2	4	nucleobasenucleosidenucleotide and nucleic acid transport;nuclear export;RNA export from nucleus;RNA catabolic process
ENSG00000118412	XLOC_007725	CASP8AP2	XLOC_007725	3	covalent chromatin modification;histone modification;chromatin modification
ENSG00000118412	XLOC_013216	CASP8AP2	XLOC_013216	2	mRNA processing go 0006397;mRNA metabolic process
ENSG00000126005	ENSG00000235246	MMP24-AS1	RP1-5O6.5	1	response to endogenous stimulus
ENSG00000126005	ENSG00000239467	MMP24-AS1	AC007405.6	1	apoptotic program
ENSG00000126005	XLOC_013216	MMP24-AS1	XLOC_013216	3	RNA processing;mRNA processing go 0006397;mRNA metabolic process
ENSG00000132832	ENSG00000172965	RP11-445H22.3	MIR4435-1HG	2	i kappab kinase nf kappab cascade;regulation of i kappab kinase nf kappab cascade
ENSG00000132832	ENSG00000224272	RP11-445H22.3	AC114730.3	2	i kappab kinase nf kappab cascade;regulation of i kappab kinase nf kappab cascade
ENSG00000132832	ENSG00000225706	RP11-445H22.3	RP11-75C9.1	3	i kappab kinase nf kappab cascade;regulation of signal transduction;regulation of i kappab kinase nf kappab cascade
ENSG00000132832	ENSG00000225891	RP11-445H22.3	RP3-476K8.3	1	regulation of i kappab kinase nf kappab cascade
ENSG00000132832	ENSG00000227388	RP11-445H22.3	RP11-112J3.16	2	i kappab kinase nf kappab cascade;regulation of i kappab kinase nf kappab cascade
ENSG00000132832	ENSG00000228649	RP11-445H22.3	AC005682.5	3	i kappab kinase nf kappab cascade;regulation of signal transduction;regulation of i kappab kinase nf kappab cascade
ENSG00000132832	ENSG00000230257	RP11-445H22.3	RP11-645N11.2	2	i kappab kinase nf kappab cascade;regulation of i kappab kinase nf kappab cascade
ENSG00000132832	ENSG00000233223	RP11-445H22.3	AC113189.5	1	regulation of i kappab kinase nf kappab cascade
ENSG00000132832	ENSG00000234104	RP11-445H22.3	RP5-1177M21.1	1	regulation of i kappab kinase nf kappab cascade
ENSG00000132832	ENSG00000234186	RP11-445H22.3	C16orf82	2	i kappab kinase nf kappab cascade;regulation of i kappab kinase nf kappab cascade
ENSG00000132832	ENSG00000235026	RP11-445H22.3	AC066593.1	2	i kappab kinase nf kappab cascade;regulation of i kappab kinase nf kappab cascade
ENSG00000132832	ENSG00000237517	RP11-445H22.3	DGCR5	2	i kappab kinase nf kappab cascade;regulation of i kappab kinase nf kappab cascade
ENSG00000132832	ENSG00000240032	RP11-445H22.3	RP11-274H2.3	4	i kappab kinase nf kappab cascade;regulation of signal transduction;protein kinase cascade;regulation of i kappab kinase nf kappab cascade
ENSG00000132832	ENSG00000241648	RP11-445H22.3	CADM2-AS2	1	g protein coupled receptor protein signaling pathway
ENSG00000132832	ENSG00000242553	RP11-445H22.3	AP001432.14	1	g protein coupled receptor protein signaling pathway
ENSG00000132832	ENSG00000242808	RP11-445H22.3	SOX2-OT	4	positive regulation of signal transduction;i kappab kinase nf kappab cascade;positive regulation of i kappab kinase nf kappab cascade;regulation of i kappab kinase nf kappab cascade
ENSG00000132832	ENSG00000244968	RP11-445H22.3	LIFR-AS1	1	regulation of i kappab kinase nf kappab cascade
ENSG00000132832	ENSG00000250241	RP11-445H22.3	RP11-9G1.3	4	positive regulation of signal transduction;i kappab kinase nf kappab cascade;positive regulation of i kappab kinase nf kappab cascade;regulation of i kappab kinase nf kappab cascade
ENSG00000132832	ENSG00000254288	RP11-445H22.3	RP11-6I2.3	1	g protein coupled receptor protein signaling pathway
ENSG00000132832	ENSG00000260249	RP11-445H22.3	RP11-401P9.5	4	positive regulation of signal transduction;i kappab kinase nf kappab cascade;positive regulation of i kappab kinase nf kappab cascade;regulation of i kappab kinase nf kappab cascade
ENSG00000132832	ENSG00000260448	RP11-445H22.3	RP11-449H11.1	2	i kappab kinase nf kappab cascade;regulation of i kappab kinase nf kappab cascade
ENSG00000132832	ENSG00000260455	RP11-445H22.3	RP1-67M12.2	2	i kappab kinase nf kappab cascade;regulation of i kappab kinase nf kappab cascade
ENSG00000132832	ENSG00000260572	RP11-445H22.3	RP11-16N11.2	1	regulation of i kappab kinase nf kappab cascade
ENSG00000132832	ENSG00000261455	RP11-445H22.3	RP5-1129J21.3	1	regulation of i kappab kinase nf kappab cascade
ENSG00000132832	XLOC_001046	RP11-445H22.3	XLOC_001046	2	i kappab kinase nf kappab cascade;regulation of i kappab kinase nf kappab cascade
ENSG00000132832	XLOC_012467	RP11-445H22.3	XLOC_012467	2	positive regulation of i kappab kinase nf kappab cascade;regulation of i kappab kinase nf kappab cascade
ENSG00000135253	ENSG00000228661	KCP	AC090587.5	3	protein polymerization;actin polymerization and or depolymerization;actin filament polymerization
ENSG00000135253	ENSG00000233891	KCP	AC007131.2	2	lymphocyte differentiation;leukocyte differentiation
ENSG00000135253	ENSG00000234548	KCP	RP11-78H24.1	2	g protein signaling coupled to cyclic nucleotide second messenger;cyclic nucleotide mediated signaling
ENSG00000135253	ENSG00000238157	KCP	ENSG00000238157	1	positive regulation of immune system process
ENSG00000135253	ENSG00000241648	KCP	CADM2-AS2	1	g protein coupled receptor protein signaling pathway
ENSG00000135253	ENSG00000249825	KCP	CTD-2201I18.1	3	protein polymerization;actin polymerization and or depolymerization;actin filament polymerization
ENSG00000135253	XLOC_002793	KCP	XLOC_002793	1	keratinocyte differentiation
ENSG00000135253	XLOC_012822	KCP	XLOC_012822	4	positive regulation of transcriptionDNA dependent;positive regulation of nucleobasenucleosidenucleotide and nucleic acid metabolic process;positive regulation of RNA metabolic process;positive regulation of transcription
ENSG00000136315	ENSG00000224849	RP11-84C10.2	RP1-104O17.1	5	hemostasis;regulation of body fluid levels;blood coagulation;wound healing;coagulation
ENSG00000136315	ENSG00000227811	RP11-84C10.2	RP4-773A18.4	10	regulation of protein amino acid phosphorylation;hemopoiesis;immune system development;regulation of protein modification process;regulation of peptidyl tyrosine phosphorylation;regulation of phosphorylation;hemopoietic or lymphoid organ development;peptidyl tyrosine phosphorylation;peptidyl amino acid modification;peptidyl tyrosine modification
ENSG00000136315	ENSG00000228340	RP11-84C10.2	RP5-1043L13.1	4	regulation of protein amino acid phosphorylation;regulation of protein modification process;regulation of peptidyl tyrosine phosphorylation;regulation of phosphorylation
ENSG00000136315	ENSG00000229852	RP11-84C10.2	RP11-398K22.12	3	regulation of protein amino acid phosphorylation;regulation of peptidyl tyrosine phosphorylation;regulation of phosphorylation
ENSG00000136315	ENSG00000230257	RP11-84C10.2	RP11-645N11.2	5	hemostasis;regulation of body fluid levels;blood coagulation;wound healing;coagulation
ENSG00000136315	ENSG00000230438	RP11-84C10.2	RP11-420G6.4	4	regulation of protein amino acid phosphorylation;regulation of protein modification process;regulation of peptidyl tyrosine phosphorylation;regulation of phosphorylation
ENSG00000136315	ENSG00000232788	RP11-84C10.2	AC078883.3	5	hemostasis;regulation of body fluid levels;blood coagulation;wound healing;coagulation
ENSG00000136315	ENSG00000233230	RP11-84C10.2	AC079807.2	3	hemostasis;blood coagulation;coagulation
ENSG00000136315	ENSG00000233354	RP11-84C10.2	LINC00028	3	hemostasis;blood coagulation;coagulation
ENSG00000136315	ENSG00000234377	RP11-84C10.2	RNF219-AS1	3	hemostasis;blood coagulation;coagulation
ENSG00000136315	ENSG00000236453	RP11-84C10.2	AC003092.1	5	hemostasis;regulation of body fluid levels;blood coagulation;wound healing;coagulation
ENSG00000136315	ENSG00000245648	RP11-84C10.2	RP11-277P12.20	4	positive regulation of signal transduction;i kappab kinase nf kappab cascade;positive regulation of i kappab kinase nf kappab cascade;regulation of i kappab kinase nf kappab cascade
ENSG00000136315	ENSG00000250410	RP11-84C10.2	RP11-714G18.1	3	regulation of protein amino acid phosphorylation;regulation of protein modification process;regulation of peptidyl tyrosine phosphorylation
ENSG00000136315	ENSG00000250686	RP11-84C10.2	RP1-240B8.3	1	mapkkk cascade go 0000165
ENSG00000136315	ENSG00000253351	RP11-84C10.2	KB-1047C11.1	4	regulation of protein amino acid phosphorylation;regulation of peptidyl tyrosine phosphorylation;regulation of phosphorylation;cytokine and chemokine mediated signaling pathway
ENSG00000136315	ENSG00000254267	RP11-84C10.2	KB-1458E12.1	2	i kappab kinase nf kappab cascade;regulation of i kappab kinase nf kappab cascade
ENSG00000136315	ENSG00000254680	RP11-84C10.2	RP11-265D17.2	3	blood coagulation;wound healing;coagulation
ENSG00000136315	ENSG00000255680	RP11-84C10.2	RP11-732A19.9	6	regulation of protein amino acid phosphorylation;regulation of protein modification process;regulation of peptidyl tyrosine phosphorylation;regulation of phosphorylation;peptidyl tyrosine phosphorylation;peptidyl tyrosine modification
ENSG00000136315	ENSG00000256234	RP11-84C10.2	RP11-283G6.4	1	cytokine and chemokine mediated signaling pathway
ENSG00000136315	ENSG00000256433	RP11-84C10.2	RP1-102E24.8	2	dephosphorylation;protein amino acid dephosphorylation
ENSG00000136315	ENSG00000257114	RP11-84C10.2	RP11-25I15.3	2	programmed cell death;apoptosis go
ENSG00000136315	ENSG00000257824	RP11-84C10.2	RP11-1049A21.2	7	regulation of protein amino acid phosphorylation;regulation of protein modification process;regulation of peptidyl tyrosine phosphorylation;regulation of phosphorylation;peptidyl tyrosine phosphorylation;peptidyl amino acid modification;peptidyl tyrosine modification
ENSG00000136315	ENSG00000258575	RP11-84C10.2	ENSG00000258575	5	hemostasis;regulation of body fluid levels;blood coagulation;wound healing;coagulation
ENSG00000136315	ENSG00000258867	RP11-84C10.2	RP11-300J18.3	8	regulation of protein amino acid phosphorylation;lymphocyte differentiation;regulation of peptidyl tyrosine phosphorylation;t cell differentiation;regulation of phosphorylation;leukocyte differentiation;transforming growth factor beta receptor signaling pathway;transmembrane receptor protein serine threonine kinase signaling pathway
ENSG00000136315	ENSG00000260228	RP11-84C10.2	RP11-483P21.2	5	regulation of protein amino acid phosphorylation;regulation of protein modification process;regulation of peptidyl tyrosine phosphorylation;regulation of phosphorylation;interleukin 1 secretion
ENSG00000136315	ENSG00000261879	RP11-84C10.2	RP11-333E1.1	6	lymphocyte differentiation;t cell differentiation;leukocyte differentiation;interleukin 1 secretion;protein secretion;cytokine secretion
ENSG00000136315	ENSG00000261997	RP11-84C10.2	RP11-212I21.4	4	regulation of protein amino acid phosphorylation;regulation of protein modification process;regulation of peptidyl tyrosine phosphorylation;regulation of phosphorylation
ENSG00000136315	XLOC_004405	RP11-84C10.2	XLOC_004405	5	hemostasis;regulation of body fluid levels;blood coagulation;wound healing;coagulation
ENSG00000136315	XLOC_004923	RP11-84C10.2	XLOC_004923	5	hemostasis;regulation of body fluid levels;blood coagulation;wound healing;coagulation
ENSG00000136315	XLOC_004978	RP11-84C10.2	XLOC_004978	1	mapkkk cascade go 0000165
ENSG00000136315	XLOC_012574	RP11-84C10.2	XLOC_012574	1	tissue development
ENSG00000137700	ENSG00000142396	ENSG00000137700	ERVK3-1	3	steroid hormone receptor signaling pathway;intracellular receptor mediated signaling pathway;androgen receptor signaling pathway
ENSG00000137700	ENSG00000152931	ENSG00000137700	PART1	2	steroid hormone receptor signaling pathway;intracellular receptor mediated signaling pathway
ENSG00000137700	ENSG00000179219	ENSG00000137700	LINC00311	3	steroid hormone receptor signaling pathway;intracellular receptor mediated signaling pathway;androgen receptor signaling pathway
ENSG00000137700	ENSG00000181798	ENSG00000137700	LINC00471	3	steroid hormone receptor signaling pathway;intracellular receptor mediated signaling pathway;androgen receptor signaling pathway
ENSG00000137700	ENSG00000188185	ENSG00000137700	LINC00265	3	steroid hormone receptor signaling pathway;intracellular receptor mediated signaling pathway;androgen receptor signaling pathway
ENSG00000137700	ENSG00000188206	ENSG00000137700	HNRNPU-AS1	3	steroid hormone receptor signaling pathway;intracellular receptor mediated signaling pathway;androgen receptor signaling pathway
ENSG00000137700	ENSG00000204091	ENSG00000137700	TDRG1	6	transcription initiation;protein DNA complex assembly;steroid hormone receptor signaling pathway;intracellular receptor mediated signaling pathway;transcription initiation from RNA polymerase ii promoter;androgen receptor signaling pathway
ENSG00000137700	ENSG00000206187	ENSG00000137700	RP11-1084I9.1	3	steroid hormone receptor signaling pathway;intracellular receptor mediated signaling pathway;androgen receptor signaling pathway
ENSG00000137700	ENSG00000215533	ENSG00000137700	LINC00189	3	steroid hormone receptor signaling pathway;intracellular receptor mediated signaling pathway;androgen receptor signaling pathway
ENSG00000137700	ENSG00000215908	ENSG00000137700	CROCCP2	3	transcription initiation;protein DNA complex assembly;transcription initiation from RNA polymerase ii promoter
ENSG00000137700	ENSG00000220908	ENSG00000137700	RP11-127B16.1	3	steroid hormone receptor signaling pathway;intracellular receptor mediated signaling pathway;androgen receptor signaling pathway
ENSG00000137700	ENSG00000223768	ENSG00000137700	LINC00205	3	steroid hormone receptor signaling pathway;intracellular receptor mediated signaling pathway;androgen receptor signaling pathway
ENSG00000137700	ENSG00000223870	ENSG00000137700	AP000233.3	3	steroid hormone receptor signaling pathway;intracellular receptor mediated signaling pathway;androgen receptor signaling pathway
ENSG00000137700	ENSG00000224164	ENSG00000137700	RP3-369A17.4	1	positive regulation of transcription from RNA polymerase ii promoter
ENSG00000137700	ENSG00000224505	ENSG00000137700	AC002117.1	3	steroid hormone receptor signaling pathway;intracellular receptor mediated signaling pathway;androgen receptor signaling pathway
ENSG00000137700	ENSG00000225077	ENSG00000137700	LINC00337	6	transcription initiation;protein DNA complex assembly;steroid hormone receptor signaling pathway;intracellular receptor mediated signaling pathway;transcription initiation from RNA polymerase ii promoter;androgen receptor signaling pathway
ENSG00000137700	ENSG00000225119	ENSG00000137700	ENSG00000225119	3	steroid hormone receptor signaling pathway;intracellular receptor mediated signaling pathway;androgen receptor signaling pathway
ENSG00000137700	ENSG00000225241	ENSG00000137700	ENSG00000225241	3	steroid hormone receptor signaling pathway;intracellular receptor mediated signaling pathway;androgen receptor signaling pathway
ENSG00000137700	ENSG00000225264	ENSG00000137700	AC007255.7	3	steroid hormone receptor signaling pathway;intracellular receptor mediated signaling pathway;androgen receptor signaling pathway
ENSG00000137700	ENSG00000225525	ENSG00000137700	ENSG00000225525	3	steroid hormone receptor signaling pathway;intracellular receptor mediated signaling pathway;androgen receptor signaling pathway
ENSG00000137700	ENSG00000225611	ENSG00000137700	RP11-70C1.1	3	transcription initiation;transcription initiation from RNA polymerase ii promoter;androgen receptor signaling pathway
ENSG00000137700	ENSG00000225860	ENSG00000137700	RP11-1018N14.2	3	steroid hormone receptor signaling pathway;intracellular receptor mediated signaling pathway;androgen receptor signaling pathway
ENSG00000137700	ENSG00000225886	ENSG00000137700	RP11-288L9.4	3	steroid hormone receptor signaling pathway;intracellular receptor mediated signaling pathway;androgen receptor signaling pathway
ENSG00000137700	ENSG00000225915	ENSG00000137700	ENSG00000225915	3	steroid hormone receptor signaling pathway;intracellular receptor mediated signaling pathway;androgen receptor signaling pathway
ENSG00000137700	ENSG00000226526	ENSG00000137700	RP1-37C10.3	3	steroid hormone receptor signaling pathway;intracellular receptor mediated signaling pathway;androgen receptor signaling pathway
ENSG00000137700	ENSG00000226576	ENSG00000137700	RP11-523O18.1	3	transcription initiation;protein DNA complex assembly;transcription initiation from RNA polymerase ii promoter
ENSG00000137700	ENSG00000226711	ENSG00000137700	FAM66C	3	steroid hormone receptor signaling pathway;intracellular receptor mediated signaling pathway;androgen receptor signaling pathway
ENSG00000137700	ENSG00000227060	ENSG00000137700	LINC00629	5	transcription initiation;steroid hormone receptor signaling pathway;intracellular receptor mediated signaling pathway;transcription initiation from RNA polymerase ii promoter;androgen receptor signaling pathway
ENSG00000137700	ENSG00000227078	ENSG00000137700	AC004448.2	6	transcription initiation;protein DNA complex assembly;steroid hormone receptor signaling pathway;intracellular receptor mediated signaling pathway;transcription initiation from RNA polymerase ii promoter;androgen receptor signaling pathway
ENSG00000137700	ENSG00000227175	ENSG00000137700	RP11-214D15.2	2	transcription initiation;transcription initiation from RNA polymerase ii promoter
ENSG00000137700	ENSG00000227364	ENSG00000137700	AC018685.2	6	transcription initiation;protein DNA complex assembly;steroid hormone receptor signaling pathway;intracellular receptor mediated signaling pathway;transcription initiation from RNA polymerase ii promoter;androgen receptor signaling pathway
ENSG00000137700	ENSG00000227508	ENSG00000137700	RP5-894D12.3	3	transcription initiation;protein DNA complex assembly;transcription initiation from RNA polymerase ii promoter
ENSG00000137700	ENSG00000228058	ENSG00000137700	RP11-552D4.1	3	steroid hormone receptor signaling pathway;intracellular receptor mediated signaling pathway;androgen receptor signaling pathway
ENSG00000137700	ENSG00000228427	ENSG00000137700	RP5-1091N2.9	1	response to endogenous stimulus
ENSG00000137700	ENSG00000228481	ENSG00000137700	U51244.2	3	steroid hormone receptor signaling pathway;intracellular receptor mediated signaling pathway;androgen receptor signaling pathway
ENSG00000137700	ENSG00000228794	ENSG00000137700	RP11-206L10.11	3	transcription initiation;protein DNA complex assembly;transcription initiation from RNA polymerase ii promoter
ENSG00000137700	ENSG00000228826	ENSG00000137700	RP11-344P13.4	3	steroid hormone receptor signaling pathway;intracellular receptor mediated signaling pathway;androgen receptor signaling pathway
ENSG00000137700	ENSG00000228886	ENSG00000137700	RP11-290D2.3	3	steroid hormone receptor signaling pathway;intracellular receptor mediated signaling pathway;androgen receptor signaling pathway
ENSG00000137700	ENSG00000228918	ENSG00000137700	GS1-122H1.2	3	steroid hormone receptor signaling pathway;intracellular receptor mediated signaling pathway;androgen receptor signaling pathway
ENSG00000137700	ENSG00000228951	ENSG00000137700	RP11-336A10.4	3	steroid hormone receptor signaling pathway;intracellular receptor mediated signaling pathway;androgen receptor signaling pathway
ENSG00000137700	ENSG00000229127	ENSG00000137700	AC007038.7	3	steroid hormone receptor signaling pathway;intracellular receptor mediated signaling pathway;androgen receptor signaling pathway
ENSG00000137700	ENSG00000229214	ENSG00000137700	LINC00242	3	steroid hormone receptor signaling pathway;intracellular receptor mediated signaling pathway;androgen receptor signaling pathway
ENSG00000137700	ENSG00000229728	ENSG00000137700	RP11-314N13.3	3	steroid hormone receptor signaling pathway;intracellular receptor mediated signaling pathway;androgen receptor signaling pathway
ENSG00000137700	ENSG00000229782	ENSG00000137700	AC118754.4	3	steroid hormone receptor signaling pathway;intracellular receptor mediated signaling pathway;androgen receptor signaling pathway
ENSG00000137700	ENSG00000229981	ENSG00000137700	RP11-215N21.1	3	transcription initiation;protein DNA complex assembly;transcription initiation from RNA polymerase ii promoter
ENSG00000137700	ENSG00000229989	ENSG00000137700	MIR181A1HG	3	steroid hormone receptor signaling pathway;intracellular receptor mediated signaling pathway;androgen receptor signaling pathway
ENSG00000137700	ENSG00000230124	ENSG00000137700	RP5-1180C10.2	3	steroid hormone receptor signaling pathway;intracellular receptor mediated signaling pathway;androgen receptor signaling pathway
ENSG00000137700	ENSG00000230177	ENSG00000137700	RP5-1112D6.4	3	steroid hormone receptor signaling pathway;intracellular receptor mediated signaling pathway;androgen receptor signaling pathway
ENSG00000137700	ENSG00000230289	ENSG00000137700	RP11-334J6.6	3	steroid hormone receptor signaling pathway;intracellular receptor mediated signaling pathway;androgen receptor signaling pathway
ENSG00000137700	ENSG00000230561	ENSG00000137700	CTC-228N24.1	3	steroid hormone receptor signaling pathway;intracellular receptor mediated signaling pathway;androgen receptor signaling pathway
ENSG00000137700	ENSG00000230848	ENSG00000137700	RP11-379C10.1	3	steroid hormone receptor signaling pathway;intracellular receptor mediated signaling pathway;androgen receptor signaling pathway
ENSG00000137700	ENSG00000231061	ENSG00000137700	LINC00395	5	transcription initiation;steroid hormone receptor signaling pathway;intracellular receptor mediated signaling pathway;transcription initiation from RNA polymerase ii promoter;androgen receptor signaling pathway
ENSG00000137700	ENSG00000231365	ENSG00000137700	RP11-418J17.1	3	steroid hormone receptor signaling pathway;intracellular receptor mediated signaling pathway;androgen receptor signaling pathway
ENSG00000137700	ENSG00000231422	ENSG00000137700	RP11-80K21.3	3	steroid hormone receptor signaling pathway;intracellular receptor mediated signaling pathway;androgen receptor signaling pathway
ENSG00000137700	ENSG00000231510	ENSG00000137700	RP11-542C10.1	3	steroid hormone receptor signaling pathway;intracellular receptor mediated signaling pathway;androgen receptor signaling pathway
ENSG00000137700	ENSG00000231595	ENSG00000137700	AC005224.2	3	steroid hormone receptor signaling pathway;intracellular receptor mediated signaling pathway;androgen receptor signaling pathway
ENSG00000137700	ENSG00000231607	ENSG00000137700	DLEU2	3	transcription initiation;protein DNA complex assembly;transcription initiation from RNA polymerase ii promoter
ENSG00000137700	ENSG00000231674	ENSG00000137700	LINC00410	3	steroid hormone receptor signaling pathway;intracellular receptor mediated signaling pathway;androgen receptor signaling pathway
ENSG00000137700	ENSG00000232310	ENSG00000137700	RP11-557H15.4	3	steroid hormone receptor signaling pathway;intracellular receptor mediated signaling pathway;androgen receptor signaling pathway
ENSG00000137700	ENSG00000232416	ENSG00000137700	BPESC1	3	steroid hormone receptor signaling pathway;intracellular receptor mediated signaling pathway;androgen receptor signaling pathway
ENSG00000137700	ENSG00000232533	ENSG00000137700	AC093673.5	6	transcription initiation;protein DNA complex assembly;steroid hormone receptor signaling pathway;intracellular receptor mediated signaling pathway;transcription initiation from RNA polymerase ii promoter;androgen receptor signaling pathway
ENSG00000137700	ENSG00000232611	ENSG00000137700	RP11-1114A5.4	3	steroid hormone receptor signaling pathway;intracellular receptor mediated signaling pathway;androgen receptor signaling pathway
ENSG00000137700	ENSG00000232828	ENSG00000137700	AF196970.3	3	steroid hormone receptor signaling pathway;intracellular receptor mediated signaling pathway;androgen receptor signaling pathway
ENSG00000137700	ENSG00000233799	ENSG00000137700	AC139887.4	3	steroid hormone receptor signaling pathway;intracellular receptor mediated signaling pathway;androgen receptor signaling pathway
ENSG00000137700	ENSG00000234072	ENSG00000137700	AC074117.10	3	steroid hormone receptor signaling pathway;intracellular receptor mediated signaling pathway;androgen receptor signaling pathway
ENSG00000137700	ENSG00000234117	ENSG00000137700	RP11-259P20.1	3	steroid hormone receptor signaling pathway;intracellular receptor mediated signaling pathway;androgen receptor signaling pathway
ENSG00000137700	ENSG00000234578	ENSG00000137700	RP4-784A16.1	3	steroid hormone receptor signaling pathway;intracellular receptor mediated signaling pathway;androgen receptor signaling pathway
ENSG00000137700	ENSG00000234626	ENSG00000137700	RP1-149A16.12	3	steroid hormone receptor signaling pathway;intracellular receptor mediated signaling pathway;androgen receptor signaling pathway
ENSG00000137700	ENSG00000234766	ENSG00000137700	RP11-56H2.2	5	transcription initiation;steroid hormone receptor signaling pathway;intracellular receptor mediated signaling pathway;transcription initiation from RNA polymerase ii promoter;androgen receptor signaling pathway
ENSG00000137700	ENSG00000234855	ENSG00000137700	RP11-453E2.2	3	steroid hormone receptor signaling pathway;intracellular receptor mediated signaling pathway;androgen receptor signaling pathway
ENSG00000137700	ENSG00000235054	ENSG00000137700	RP5-1166F10.1	6	transcription initiation;protein DNA complex assembly;steroid hormone receptor signaling pathway;intracellular receptor mediated signaling pathway;transcription initiation from RNA polymerase ii promoter;androgen receptor signaling pathway
ENSG00000137700	ENSG00000236200	ENSG00000137700	KDM4A-AS1	3	steroid hormone receptor signaling pathway;intracellular receptor mediated signaling pathway;androgen receptor signaling pathway
ENSG00000137700	ENSG00000236370	ENSG00000137700	ENSG00000236370	3	steroid hormone receptor signaling pathway;intracellular receptor mediated signaling pathway;androgen receptor signaling pathway
ENSG00000137700	ENSG00000236520	ENSG00000137700	GPC6-AS1	3	steroid hormone receptor signaling pathway;intracellular receptor mediated signaling pathway;androgen receptor signaling pathway
ENSG00000137700	ENSG00000237087	ENSG00000137700	AC068134.6	3	transcription initiation;protein DNA complex assembly;transcription initiation from RNA polymerase ii promoter
ENSG00000137700	ENSG00000237435	ENSG00000137700	ENSG00000237435	3	steroid hormone receptor signaling pathway;intracellular receptor mediated signaling pathway;androgen receptor signaling pathway
ENSG00000137700	ENSG00000237575	ENSG00000137700	ENSG00000237575	6	transcription initiation;protein DNA complex assembly;steroid hormone receptor signaling pathway;intracellular receptor mediated signaling pathway;transcription initiation from RNA polymerase ii promoter;androgen receptor signaling pathway
ENSG00000137700	ENSG00000237764	ENSG00000137700	RP11-3B12.2	1	androgen receptor signaling pathway
ENSG00000137700	ENSG00000237940	ENSG00000137700	AC093642.3	3	steroid hormone receptor signaling pathway;intracellular receptor mediated signaling pathway;androgen receptor signaling pathway
ENSG00000137700	ENSG00000239665	ENSG00000137700	ENSG00000239665	3	steroid hormone receptor signaling pathway;intracellular receptor mediated signaling pathway;androgen receptor signaling pathway
ENSG00000137700	ENSG00000239911	ENSG00000137700	PRKAG2-AS1	1	androgen receptor signaling pathway
ENSG00000137700	ENSG00000241593	ENSG00000137700	RP11-520D19.2	3	steroid hormone receptor signaling pathway;intracellular receptor mediated signaling pathway;androgen receptor signaling pathway
ENSG00000137700	ENSG00000243155	ENSG00000137700	RP11-46A10.5	3	steroid hormone receptor signaling pathway;intracellular receptor mediated signaling pathway;androgen receptor signaling pathway
ENSG00000137700	ENSG00000243473	ENSG00000137700	RP4-545L17.7	1	regulation of transcription from RNA polymerase ii promoter
ENSG00000137700	ENSG00000243533	ENSG00000137700	RP11-293G6__A.2	3	steroid hormone receptor signaling pathway;intracellular receptor mediated signaling pathway;androgen receptor signaling pathway
ENSG00000137700	ENSG00000244332	ENSG00000137700	RP11-119K6.6	3	steroid hormone receptor signaling pathway;intracellular receptor mediated signaling pathway;androgen receptor signaling pathway
ENSG00000137700	ENSG00000244365	ENSG00000137700	ENSG00000244365	3	steroid hormone receptor signaling pathway;intracellular receptor mediated signaling pathway;androgen receptor signaling pathway
ENSG00000137700	ENSG00000245149	ENSG00000137700	RP11-383J24.5	3	steroid hormone receptor signaling pathway;intracellular receptor mediated signaling pathway;androgen receptor signaling pathway
ENSG00000137700	ENSG00000246898	ENSG00000137700	LINC00920	1	androgen receptor signaling pathway
ENSG00000137700	ENSG00000247774	ENSG00000137700	PCED1B-AS1	3	steroid hormone receptor signaling pathway;intracellular receptor mediated signaling pathway;androgen receptor signaling pathway
ENSG00000137700	ENSG00000248008	ENSG00000137700	DYNLL1-AS1	3	steroid hormone receptor signaling pathway;intracellular receptor mediated signaling pathway;androgen receptor signaling pathway
ENSG00000137700	ENSG00000248019	ENSG00000137700	FAM13A-AS1	3	steroid hormone receptor signaling pathway;intracellular receptor mediated signaling pathway;androgen receptor signaling pathway
ENSG00000137700	ENSG00000248049	ENSG00000137700	RP11-453E17.1	3	transcription initiation;protein DNA complex assembly;transcription initiation from RNA polymerase ii promoter
ENSG00000137700	ENSG00000248132	ENSG00000137700	CTD-2037L6.2	3	steroid hormone receptor signaling pathway;intracellular receptor mediated signaling pathway;androgen receptor signaling pathway
ENSG00000137700	ENSG00000248201	ENSG00000137700	RP4-671G15.3	3	steroid hormone receptor signaling pathway;intracellular receptor mediated signaling pathway;androgen receptor signaling pathway
ENSG00000137700	ENSG00000248238	ENSG00000137700	RP11-3J1.1	3	steroid hormone receptor signaling pathway;intracellular receptor mediated signaling pathway;androgen receptor signaling pathway
ENSG00000137700	ENSG00000248757	ENSG00000137700	CTD-2193G5.1	3	steroid hormone receptor signaling pathway;intracellular receptor mediated signaling pathway;androgen receptor signaling pathway
ENSG00000137700	ENSG00000248864	ENSG00000137700	RP11-348J24.1	3	steroid hormone receptor signaling pathway;intracellular receptor mediated signaling pathway;androgen receptor signaling pathway
ENSG00000137700	ENSG00000249196	ENSG00000137700	RP11-669N7.2	3	steroid hormone receptor signaling pathway;intracellular receptor mediated signaling pathway;androgen receptor signaling pathway
ENSG00000137700	ENSG00000249484	ENSG00000137700	AC091969.1	3	transcription initiation;protein DNA complex assembly;transcription initiation from RNA polymerase ii promoter
ENSG00000137700	ENSG00000249490	ENSG00000137700	CTD-2333M24.1	5	transcription initiation;steroid hormone receptor signaling pathway;intracellular receptor mediated signaling pathway;transcription initiation from RNA polymerase ii promoter;androgen receptor signaling pathway
ENSG00000137700	ENSG00000250057	ENSG00000137700	RP11-576N17.5	3	steroid hormone receptor signaling pathway;intracellular receptor mediated signaling pathway;androgen receptor signaling pathway
ENSG00000137700	ENSG00000250295	ENSG00000137700	RP11-434I12.2	6	transcription initiation;protein DNA complex assembly;steroid hormone receptor signaling pathway;intracellular receptor mediated signaling pathway;transcription initiation from RNA polymerase ii promoter;androgen receptor signaling pathway
ENSG00000137700	ENSG00000250548	ENSG00000137700	RP11-47I22.2	3	steroid hormone receptor signaling pathway;intracellular receptor mediated signaling pathway;androgen receptor signaling pathway
ENSG00000137700	ENSG00000250604	ENSG00000137700	RP11-597D13.8	3	steroid hormone receptor signaling pathway;intracellular receptor mediated signaling pathway;androgen receptor signaling pathway
ENSG00000137700	ENSG00000251675	ENSG00000137700	CTC-458I2.2	3	transcription initiation;protein DNA complex assembly;transcription initiation from RNA polymerase ii promoter
ENSG00000137700	ENSG00000253307	ENSG00000137700	RP11-10J21.4	3	steroid hormone receptor signaling pathway;intracellular receptor mediated signaling pathway;androgen receptor signaling pathway
ENSG00000137700	ENSG00000253978	ENSG00000137700	CTB-178M22.2	3	steroid hormone receptor signaling pathway;intracellular receptor mediated signaling pathway;androgen receptor signaling pathway
ENSG00000137700	ENSG00000254092	ENSG00000137700	RP11-369E15.3	3	steroid hormone receptor signaling pathway;intracellular receptor mediated signaling pathway;androgen receptor signaling pathway
ENSG00000137700	ENSG00000254222	ENSG00000137700	RP11-787D18.2	3	steroid hormone receptor signaling pathway;intracellular receptor mediated signaling pathway;androgen receptor signaling pathway
ENSG00000137700	ENSG00000255142	ENSG00000137700	AP006621.6	3	steroid hormone receptor signaling pathway;intracellular receptor mediated signaling pathway;androgen receptor signaling pathway
ENSG00000137700	ENSG00000256341	ENSG00000137700	RP11-21A7A.3	3	steroid hormone receptor signaling pathway;intracellular receptor mediated signaling pathway;androgen receptor signaling pathway
ENSG00000137700	ENSG00000257275	ENSG00000137700	RP11-164H13.1	2	transcription initiation;transcription initiation from RNA polymerase ii promoter
ENSG00000137700	ENSG00000257283	ENSG00000137700	RP11-1060G2.1	3	steroid hormone receptor signaling pathway;intracellular receptor mediated signaling pathway;androgen receptor signaling pathway
ENSG00000137700	ENSG00000257456	ENSG00000137700	RP11-310I24.1	3	steroid hormone receptor signaling pathway;intracellular receptor mediated signaling pathway;androgen receptor signaling pathway
ENSG00000137700	ENSG00000257960	ENSG00000137700	ENSG00000257960	3	steroid hormone receptor signaling pathway;intracellular receptor mediated signaling pathway;androgen receptor signaling pathway
ENSG00000137700	ENSG00000258658	ENSG00000137700	RP11-517O13.3	3	steroid hormone receptor signaling pathway;intracellular receptor mediated signaling pathway;androgen receptor signaling pathway
ENSG00000137700	ENSG00000258686	ENSG00000137700	ENSG00000258686	3	steroid hormone receptor signaling pathway;intracellular receptor mediated signaling pathway;androgen receptor signaling pathway
ENSG00000137700	ENSG00000258725	ENSG00000137700	PRC1-AS1	3	steroid hormone receptor signaling pathway;intracellular receptor mediated signaling pathway;androgen receptor signaling pathway
ENSG00000137700	ENSG00000258733	ENSG00000137700	CTD-2341M24.1	3	steroid hormone receptor signaling pathway;intracellular receptor mediated signaling pathway;androgen receptor signaling pathway
ENSG00000137700	ENSG00000258811	ENSG00000137700	CTD-3051D23.1	3	steroid hormone receptor signaling pathway;intracellular receptor mediated signaling pathway;androgen receptor signaling pathway
ENSG00000137700	ENSG00000258944	ENSG00000137700	RP4-647C14.3	3	steroid hormone receptor signaling pathway;intracellular receptor mediated signaling pathway;androgen receptor signaling pathway
ENSG00000137700	ENSG00000259359	ENSG00000137700	RP11-327J17.2	1	androgen receptor signaling pathway
ENSG00000137700	ENSG00000259416	ENSG00000137700	RP11-158M2.5	3	steroid hormone receptor signaling pathway;intracellular receptor mediated signaling pathway;androgen receptor signaling pathway
ENSG00000137700	ENSG00000259434	ENSG00000137700	RP11-720L8.1	3	steroid hormone receptor signaling pathway;intracellular receptor mediated signaling pathway;androgen receptor signaling pathway
ENSG00000137700	ENSG00000259437	ENSG00000137700	RP11-798K3.4	2	transcription initiation;transcription initiation from RNA polymerase ii promoter
ENSG00000137700	ENSG00000259799	ENSG00000137700	RP11-554A11.9	3	transcription initiation;protein DNA complex assembly;transcription initiation from RNA polymerase ii promoter
ENSG00000137700	ENSG00000259817	ENSG00000137700	RP11-53L24.1	3	transcription initiation;protein DNA complex assembly;transcription initiation from RNA polymerase ii promoter
ENSG00000137700	ENSG00000259901	ENSG00000137700	RP5-991G20.4	6	transcription initiation;protein DNA complex assembly;steroid hormone receptor signaling pathway;intracellular receptor mediated signaling pathway;transcription initiation from RNA polymerase ii promoter;androgen receptor signaling pathway
ENSG00000137700	ENSG00000259915	ENSG00000137700	RP11-410E4.1	3	steroid hormone receptor signaling pathway;intracellular receptor mediated signaling pathway;androgen receptor signaling pathway
ENSG00000137700	ENSG00000259959	ENSG00000137700	RP11-121C2.2	3	steroid hormone receptor signaling pathway;intracellular receptor mediated signaling pathway;androgen receptor signaling pathway
ENSG00000137700	ENSG00000259972	ENSG00000137700	AC009120.6	3	steroid hormone receptor signaling pathway;intracellular receptor mediated signaling pathway;androgen receptor signaling pathway
ENSG00000137700	ENSG00000259999	ENSG00000137700	RP11-252K23.1	3	steroid hormone receptor signaling pathway;intracellular receptor mediated signaling pathway;androgen receptor signaling pathway
ENSG00000137700	ENSG00000260018	ENSG00000137700	RP11-505K9.1	3	steroid hormone receptor signaling pathway;intracellular receptor mediated signaling pathway;androgen receptor signaling pathway
ENSG00000137700	ENSG00000260060	ENSG00000137700	RP11-388M20.1	3	steroid hormone receptor signaling pathway;intracellular receptor mediated signaling pathway;androgen receptor signaling pathway
ENSG00000137700	ENSG00000260196	ENSG00000137700	RP1-239B22.5	3	steroid hormone receptor signaling pathway;intracellular receptor mediated signaling pathway;androgen receptor signaling pathway
ENSG00000137700	ENSG00000260261	ENSG00000137700	RP11-480A16.1	3	steroid hormone receptor signaling pathway;intracellular receptor mediated signaling pathway;androgen receptor signaling pathway
ENSG00000137700	ENSG00000260350	ENSG00000137700	RP11-152P23.2	3	steroid hormone receptor signaling pathway;intracellular receptor mediated signaling pathway;androgen receptor signaling pathway
ENSG00000137700	ENSG00000260624	ENSG00000137700	RP11-24D15.1	3	steroid hormone receptor signaling pathway;intracellular receptor mediated signaling pathway;androgen receptor signaling pathway
ENSG00000137700	ENSG00000260676	ENSG00000137700	RP11-510D19.1	3	steroid hormone receptor signaling pathway;intracellular receptor mediated signaling pathway;androgen receptor signaling pathway
ENSG00000137700	ENSG00000260855	ENSG00000137700	RP11-439E19.10	3	steroid hormone receptor signaling pathway;intracellular receptor mediated signaling pathway;androgen receptor signaling pathway
ENSG00000137700	ENSG00000261020	ENSG00000137700	RP11-744K17.1	3	steroid hormone receptor signaling pathway;intracellular receptor mediated signaling pathway;androgen receptor signaling pathway
ENSG00000137700	ENSG00000261136	ENSG00000137700	RP11-37C7.3	5	transcription initiation;steroid hormone receptor signaling pathway;intracellular receptor mediated signaling pathway;transcription initiation from RNA polymerase ii promoter;androgen receptor signaling pathway
ENSG00000137700	ENSG00000261244	ENSG00000137700	RP11-114H24.7	3	steroid hormone receptor signaling pathway;intracellular receptor mediated signaling pathway;androgen receptor signaling pathway
ENSG00000137700	ENSG00000261251	ENSG00000137700	RP3-388M5.9	3	transcription initiation;protein DNA complex assembly;transcription initiation from RNA polymerase ii promoter
ENSG00000137700	ENSG00000261311	ENSG00000137700	RP5-1014C4.3	3	steroid hormone receptor signaling pathway;intracellular receptor mediated signaling pathway;androgen receptor signaling pathway
ENSG00000137700	ENSG00000261472	ENSG00000137700	RP11-467I17.1	3	steroid hormone receptor signaling pathway;intracellular receptor mediated signaling pathway;androgen receptor signaling pathway
ENSG00000137700	ENSG00000261474	ENSG00000137700	RP11-452L6.1	3	steroid hormone receptor signaling pathway;intracellular receptor mediated signaling pathway;androgen receptor signaling pathway
ENSG00000137700	ENSG00000261606	ENSG00000137700	RP11-414J4.2	3	steroid hormone receptor signaling pathway;intracellular receptor mediated signaling pathway;androgen receptor signaling pathway
ENSG00000137700	ENSG00000261775	ENSG00000137700	RP11-10O17.3	6	transcription initiation;protein DNA complex assembly;steroid hormone receptor signaling pathway;intracellular receptor mediated signaling pathway;transcription initiation from RNA polymerase ii promoter;androgen receptor signaling pathway
ENSG00000137700	ENSG00000261777	ENSG00000137700	RP11-529K1.2	3	steroid hormone receptor signaling pathway;intracellular receptor mediated signaling pathway;androgen receptor signaling pathway
ENSG00000137700	ENSG00000261781	ENSG00000137700	RP11-174G17.2	3	steroid hormone receptor signaling pathway;intracellular receptor mediated signaling pathway;androgen receptor signaling pathway
ENSG00000137700	ENSG00000262089	ENSG00000137700	RP11-589P10.5	3	steroid hormone receptor signaling pathway;intracellular receptor mediated signaling pathway;androgen receptor signaling pathway
ENSG00000137700	ENSG00000262099	ENSG00000137700	CTC-524C5.5	2	transcription initiation;transcription initiation from RNA polymerase ii promoter
ENSG00000137700	ENSG00000262772	ENSG00000137700	RP11-353N14.2	3	steroid hormone receptor signaling pathway;intracellular receptor mediated signaling pathway;androgen receptor signaling pathway
ENSG00000137700	ENSG00000263033	ENSG00000137700	RP11-396B14.2	6	transcription initiation;protein DNA complex assembly;steroid hormone receptor signaling pathway;intracellular receptor mediated signaling pathway;transcription initiation from RNA polymerase ii promoter;androgen receptor signaling pathway
ENSG00000137700	ENSG00000263072	ENSG00000137700	RP11-473M20.14	3	steroid hormone receptor signaling pathway;intracellular receptor mediated signaling pathway;androgen receptor signaling pathway
ENSG00000137700	ENSG00000263345	ENSG00000137700	RP1-59D14.5	1	androgen receptor signaling pathway
ENSG00000137700	XLOC_001023	ENSG00000137700	XLOC_001023	3	steroid hormone receptor signaling pathway;intracellular receptor mediated signaling pathway;androgen receptor signaling pathway
ENSG00000137700	XLOC_001747	ENSG00000137700	XLOC_001747	3	transcription initiation;protein DNA complex assembly;transcription initiation from RNA polymerase ii promoter
ENSG00000137700	XLOC_002624	ENSG00000137700	XLOC_002624	1	androgen receptor signaling pathway
ENSG00000137700	XLOC_002953	ENSG00000137700	XLOC_002953	3	steroid hormone receptor signaling pathway;intracellular receptor mediated signaling pathway;androgen receptor signaling pathway
ENSG00000137700	XLOC_003550	ENSG00000137700	XLOC_003550	7	positive regulation of transcription from RNA polymerase ii promoter;transcription initiation;protein DNA complex assembly;steroid hormone receptor signaling pathway;intracellular receptor mediated signaling pathway;transcription initiation from RNA polymerase ii promoter;androgen receptor signaling pathway
ENSG00000137700	XLOC_003805	ENSG00000137700	XLOC_003805	3	transcription initiation;protein DNA complex assembly;transcription initiation from RNA polymerase ii promoter
ENSG00000137700	XLOC_005339	ENSG00000137700	XLOC_005339	3	steroid hormone receptor signaling pathway;intracellular receptor mediated signaling pathway;androgen receptor signaling pathway
ENSG00000137700	XLOC_005819	ENSG00000137700	XLOC_005819	3	steroid hormone receptor signaling pathway;intracellular receptor mediated signaling pathway;androgen receptor signaling pathway
ENSG00000137700	XLOC_007240	ENSG00000137700	XLOC_007240	6	transcription initiation;protein DNA complex assembly;steroid hormone receptor signaling pathway;intracellular receptor mediated signaling pathway;transcription initiation from RNA polymerase ii promoter;androgen receptor signaling pathway
ENSG00000137700	XLOC_008852	ENSG00000137700	XLOC_008852	3	steroid hormone receptor signaling pathway;intracellular receptor mediated signaling pathway;androgen receptor signaling pathway
ENSG00000137700	XLOC_010018	ENSG00000137700	XLOC_010018	3	steroid hormone receptor signaling pathway;intracellular receptor mediated signaling pathway;androgen receptor signaling pathway
ENSG00000137700	XLOC_010261	ENSG00000137700	XLOC_010261	3	steroid hormone receptor signaling pathway;intracellular receptor mediated signaling pathway;androgen receptor signaling pathway
ENSG00000137700	XLOC_011038	ENSG00000137700	XLOC_011038	3	steroid hormone receptor signaling pathway;intracellular receptor mediated signaling pathway;androgen receptor signaling pathway
ENSG00000137700	XLOC_011350	ENSG00000137700	XLOC_011350	3	transcription initiation;protein DNA complex assembly;transcription initiation from RNA polymerase ii promoter
ENSG00000137700	XLOC_012645	ENSG00000137700	XLOC_012645	3	steroid hormone receptor signaling pathway;intracellular receptor mediated signaling pathway;androgen receptor signaling pathway
ENSG00000137700	XLOC_014411	ENSG00000137700	XLOC_014411	2	transcription initiation;transcription initiation from RNA polymerase ii promoter
ENSG00000142396	ENSG00000175873	ERVK3-1	AC004840.9	3	nucleobasenucleosidenucleotide and nucleic acid transport;RNA export from nucleus;RNA catabolic process
ENSG00000142396	ENSG00000204758	ERVK3-1	CTC-308K20.1	3	nucleobasenucleosidenucleotide and nucleic acid transport;nuclear export;RNA export from nucleus
ENSG00000142396	ENSG00000223649	ERVK3-1	RP11-359E8.3	3	nucleobasenucleosidenucleotide and nucleic acid transport;RNA export from nucleus;RNA catabolic process
ENSG00000142396	ENSG00000224037	ERVK3-1	RP4-781K5.7	2	nucleobasenucleosidenucleotide and nucleic acid transport;RNA export from nucleus
ENSG00000142396	ENSG00000224093	ERVK3-1	RP5-1033H22.2	4	nucleobasenucleosidenucleotide and nucleic acid transport;nuclear export;RNA export from nucleus;RNA catabolic process
ENSG00000142396	ENSG00000226576	ERVK3-1	RP11-523O18.1	1	transcription initiation from RNA polymerase ii promoter
ENSG00000142396	ENSG00000226797	ERVK3-1	AC015923.1	1	androgen receptor signaling pathway
ENSG00000142396	ENSG00000227078	ERVK3-1	AC004448.2	5	nucleobasenucleosidenucleotide and nucleic acid transport;transcription initiation;RNA export from nucleus;transcription initiation from RNA polymerase ii promoter;androgen receptor signaling pathway
ENSG00000142396	ENSG00000228692	ERVK3-1	RP5-826L7.1	1	transforming growth factor beta receptor signaling pathway
ENSG00000142396	ENSG00000229309	ERVK3-1	RP11-452B18.2	2	transcription initiation;transcription initiation from RNA polymerase ii promoter
ENSG00000142396	ENSG00000229433	ERVK3-1	RP11-329B9.1	3	nucleobasenucleosidenucleotide and nucleic acid transport;nuclear export;RNA export from nucleus
ENSG00000142396	ENSG00000229983	ERVK3-1	RP11-15I11.2	1	mRNA processing go 0006397
ENSG00000142396	ENSG00000231175	ERVK3-1	RP11-463J7.2	3	nucleobasenucleosidenucleotide and nucleic acid transport;RNA export from nucleus;RNA catabolic process
ENSG00000142396	ENSG00000231189	ERVK3-1	AC013448.1	1	RNA export from nucleus
ENSG00000142396	ENSG00000232021	ERVK3-1	LEF1-AS1	1	m phase
ENSG00000142396	ENSG00000232130	ERVK3-1	RP11-143P4.2	2	nucleobasenucleosidenucleotide and nucleic acid transport;RNA export from nucleus
ENSG00000142396	ENSG00000232756	ERVK3-1	RP5-1185I7.1	2	nucleobasenucleosidenucleotide and nucleic acid transport;RNA export from nucleus
ENSG00000142396	ENSG00000234290	ERVK3-1	AC116366.6	3	nucleobasenucleosidenucleotide and nucleic acid transport;nuclear export;RNA export from nucleus
ENSG00000142396	ENSG00000235204	ERVK3-1	RP11-121A14.2	2	nucleobasenucleosidenucleotide and nucleic acid transport;RNA export from nucleus
ENSG00000142396	ENSG00000235669	ERVK3-1	AC004593.3	3	nucleobasenucleosidenucleotide and nucleic acid transport;RNA export from nucleus;RNA catabolic process
ENSG00000142396	ENSG00000236986	ERVK3-1	RP11-544A12.4	1	transmembrane receptor protein serine threonine kinase signaling pathway
ENSG00000142396	ENSG00000238115	ERVK3-1	ENSG00000238115	4	nucleobasenucleosidenucleotide and nucleic acid transport;nuclear export;RNA export from nucleus;RNA catabolic process
ENSG00000142396	ENSG00000239911	ERVK3-1	PRKAG2-AS1	2	nucleobasenucleosidenucleotide and nucleic acid transport;RNA export from nucleus
ENSG00000142396	ENSG00000241369	ERVK3-1	CT64	1	transforming growth factor beta receptor signaling pathway
ENSG00000142396	ENSG00000245213	ERVK3-1	RP11-10K16.1	4	nucleobasenucleosidenucleotide and nucleic acid transport;RNA export from nucleus;androgen receptor signaling pathway;RNA catabolic process
ENSG00000142396	ENSG00000246763	ERVK3-1	RGMB-AS1	1	RNA processing
ENSG00000142396	ENSG00000248599	ERVK3-1	RP11-302J23.1	3	nucleobasenucleosidenucleotide and nucleic acid transport;RNA export from nucleus;RNA catabolic process
ENSG00000142396	ENSG00000249352	ERVK3-1	7SK	8	nucleobasenucleosidenucleotide and nucleic acid transport;transcription initiation;protein DNA complex assembly;nuclear export;RNA export from nucleus;transcription initiation from RNA polymerase ii promoter;androgen receptor signaling pathway;RNA catabolic process
ENSG00000142396	ENSG00000250259	ERVK3-1	RP11-460I19.2	3	steroid hormone receptor signaling pathway;intracellular receptor mediated signaling pathway;androgen receptor signaling pathway
ENSG00000142396	ENSG00000250334	ERVK3-1	LINC00989	3	steroid hormone receptor signaling pathway;intracellular receptor mediated signaling pathway;androgen receptor signaling pathway
ENSG00000142396	ENSG00000250602	ERVK3-1	RP11-517I3.1	1	regulation of cyclin dependent protein kinase activity
ENSG00000142396	ENSG00000250697	ERVK3-1	CTD-2066L21.3	3	nucleobasenucleosidenucleotide and nucleic acid transport;RNA export from nucleus;RNA catabolic process
ENSG00000142396	ENSG00000251054	ERVK3-1	CTD-2215E18.3	3	nucleobasenucleosidenucleotide and nucleic acid transport;RNA export from nucleus;RNA catabolic process
ENSG00000142396	ENSG00000253664	ERVK3-1	RP11-401H2.1	6	nucleobasenucleosidenucleotide and nucleic acid transport;nuclear transport;nuclear export;RNA export from nucleus;RNA catabolic process;nucleocytoplasmic transport
ENSG00000142396	ENSG00000253799	ERVK3-1	AB015752.4	3	nucleobasenucleosidenucleotide and nucleic acid transport;nuclear export;RNA export from nucleus
ENSG00000142396	ENSG00000254092	ERVK3-1	RP11-369E15.3	1	transforming growth factor beta receptor signaling pathway
ENSG00000142396	ENSG00000254863	ERVK3-1	RP11-831A10.2	1	transforming growth factor beta receptor signaling pathway
ENSG00000142396	ENSG00000256287	ERVK3-1	RP11-664H17.1	3	nucleobasenucleosidenucleotide and nucleic acid transport;nuclear export;RNA export from nucleus
ENSG00000142396	ENSG00000257252	ERVK3-1	RP11-486A14.2	3	nucleobasenucleosidenucleotide and nucleic acid transport;RNA export from nucleus;RNA catabolic process
ENSG00000142396	ENSG00000257612	ERVK3-1	RP11-384J4.1	1	meiotic cell cycle
ENSG00000142396	ENSG00000259521	ERVK3-1	RP11-540O11.4	1	regulation of cyclin dependent protein kinase activity
ENSG00000142396	ENSG00000259799	ERVK3-1	RP11-554A11.9	2	transcription initiation;transcription initiation from RNA polymerase ii promoter
ENSG00000142396	ENSG00000260281	ERVK3-1	RP11-329J18.2	4	nucleobasenucleosidenucleotide and nucleic acid transport;nuclear export;RNA export from nucleus;RNA catabolic process
ENSG00000142396	ENSG00000260394	ERVK3-1	LA16c-313D11.9	3	nucleobasenucleosidenucleotide and nucleic acid transport;RNA export from nucleus;RNA catabolic process
ENSG00000142396	ENSG00000260442	ERVK3-1	RP11-22P6.3	1	regulation of cyclin dependent protein kinase activity
ENSG00000142396	ENSG00000260470	ERVK3-1	RP11-834C11.11	2	RNA processing;RNA splicing
ENSG00000142396	ENSG00000260477	ERVK3-1	RP11-553E24.2	1	androgen receptor signaling pathway
ENSG00000142396	ENSG00000260824	ERVK3-1	CTD-2235H24.2	4	steroid hormone receptor signaling pathway;intracellular receptor mediated signaling pathway;transcription initiation from RNA polymerase ii promoter;androgen receptor signaling pathway
ENSG00000142396	ENSG00000260990	ERVK3-1	RP3-518E13.2	4	nucleobasenucleosidenucleotide and nucleic acid transport;nuclear export;RNA export from nucleus;RNA catabolic process
ENSG00000142396	ENSG00000261251	ERVK3-1	RP3-388M5.9	1	meiotic cell cycle
ENSG00000142396	ENSG00000261659	ERVK3-1	LA16c-313D11.12	2	nucleobasenucleosidenucleotide and nucleic acid transport;RNA export from nucleus
ENSG00000142396	ENSG00000261845	ERVK3-1	RP13-638C3.4	1	transcription initiation from RNA polymerase ii promoter
ENSG00000142396	ENSG00000262117	ERVK3-1	BCAR4	2	nucleobasenucleosidenucleotide and nucleic acid transport;RNA export from nucleus
ENSG00000142396	XLOC_001160	ERVK3-1	XLOC_001160	1	establishment and or maintenance of chromatin architecture
ENSG00000142396	XLOC_001637	ERVK3-1	XLOC_001637	1	transcription initiation from RNA polymerase ii promoter
ENSG00000142396	XLOC_001871	ERVK3-1	XLOC_001871	2	nucleobasenucleosidenucleotide and nucleic acid transport;RNA export from nucleus
ENSG00000142396	XLOC_002577	ERVK3-1	XLOC_002577	3	nucleobasenucleosidenucleotide and nucleic acid transport;RNA export from nucleus;RNA catabolic process
ENSG00000142396	XLOC_003807	ERVK3-1	XLOC_003807	1	transcription initiation from RNA polymerase ii promoter
ENSG00000142396	XLOC_003895	ERVK3-1	XLOC_003895	2	nucleobasenucleosidenucleotide and nucleic acid transport;RNA export from nucleus
ENSG00000142396	XLOC_006724	ERVK3-1	XLOC_006724	3	nucleobasenucleosidenucleotide and nucleic acid transport;nuclear export;RNA export from nucleus
ENSG00000142396	XLOC_008005	ERVK3-1	XLOC_008005	2	nucleobasenucleosidenucleotide and nucleic acid transport;RNA export from nucleus
ENSG00000142396	XLOC_008102	ERVK3-1	XLOC_008102	4	nucleobasenucleosidenucleotide and nucleic acid transport;nuclear export;RNA export from nucleus;RNA catabolic process
ENSG00000142396	XLOC_008200	ERVK3-1	XLOC_008200	4	nucleobasenucleosidenucleotide and nucleic acid transport;nuclear export;RNA export from nucleus;RNA catabolic process
ENSG00000142396	XLOC_008998	ERVK3-1	XLOC_008998	2	nucleobasenucleosidenucleotide and nucleic acid transport;RNA export from nucleus
ENSG00000142396	XLOC_012398	ERVK3-1	XLOC_012398	1	regulation of cyclin dependent protein kinase activity
ENSG00000146143	ENSG00000178947	ENSG00000146143	LINC00086	5	meiotic cell cycle;g1 phase of mitotic cell cycle;DNA damage responsesignal transduction;DNA damage checkpoint;g1 phase
ENSG00000146143	ENSG00000180769	ENSG00000146143	WDFY3-AS2	2	g1 phase of mitotic cell cycle;g1 phase
ENSG00000146143	ENSG00000196756	ENSG00000146143	SNHG17	3	interphase;regulation of cyclin dependent protein kinase activity;interphase of mitotic cell cycle
ENSG00000146143	ENSG00000198468	ENSG00000146143	FLVCR1-AS1	3	meiotic cell cycle;g1 phase of mitotic cell cycle;g1 phase
ENSG00000146143	ENSG00000225657	ENSG00000146143	RP5-843L14.1	1	response to abiotic stimulus
ENSG00000146143	ENSG00000225855	ENSG00000146143	RUSC1-AS1	1	regulation of cyclin dependent protein kinase activity
ENSG00000146143	ENSG00000226380	ENSG00000146143	AC058791.1	1	regulation of cyclin dependent protein kinase activity
ENSG00000146143	ENSG00000226472	ENSG00000146143	RP11-551L14.4	2	nuclear transport;nucleocytoplasmic transport
ENSG00000146143	ENSG00000226950	ENSG00000146143	DANCR	1	regulation of cyclin dependent protein kinase activity
ENSG00000146143	ENSG00000227544	ENSG00000146143	AC018647.3	1	DNA damage responsesignal transduction
ENSG00000146143	ENSG00000227811	ENSG00000146143	RP4-773A18.4	1	regulation of cyclin dependent protein kinase activity
ENSG00000146143	ENSG00000230239	ENSG00000146143	RP11-108M9.2	2	DNA damage responsesignal transduction;DNA damage checkpoint
ENSG00000146143	ENSG00000230798	ENSG00000146143	RP4-792G4.2	6	regulation of kinase activity;regulation of protein kinase activity;regulation of transferase activity;interphase;regulation of cyclin dependent protein kinase activity;interphase of mitotic cell cycle
ENSG00000146143	ENSG00000230839	ENSG00000146143	RP5-968J1.1	1	meiotic cell cycle
ENSG00000146143	ENSG00000231064	ENSG00000146143	RP11-263K19.4	2	regulation of cyclin dependent protein kinase activity;interphase of mitotic cell cycle
ENSG00000146143	ENSG00000231098	ENSG00000146143	AC008154.4	2	nuclear transport;nucleocytoplasmic transport
ENSG00000146143	ENSG00000231721	ENSG00000146143	AC058791.2	5	meiotic cell cycle;g1 phase of mitotic cell cycle;DNA damage responsesignal transduction;DNA damage checkpoint;g1 phase
ENSG00000146143	ENSG00000231840	ENSG00000146143	AC073342.12	1	response to abiotic stimulus
ENSG00000146143	ENSG00000232295	ENSG00000146143	RP11-154D6.1	3	meiotic cell cycle;DNA damage responsesignal transduction;DNA damage checkpoint
ENSG00000146143	ENSG00000233899	ENSG00000146143	RP4-742C19.8	1	DNA integrity checkpoint
ENSG00000146143	ENSG00000234527	ENSG00000146143	PCDH9-AS1	1	response to abiotic stimulus
ENSG00000146143	ENSG00000234929	ENSG00000146143	AC018685.1	2	nuclear transport;nucleocytoplasmic transport
ENSG00000146143	ENSG00000234996	ENSG00000146143	RP11-480I12.7	2	g1 phase of mitotic cell cycle;g1 phase
ENSG00000146143	ENSG00000235703	ENSG00000146143	LINC00894	1	regulation of DNA metabolic process
ENSG00000146143	ENSG00000236961	ENSG00000146143	RP1-261G23.5	2	nuclear transport;nucleocytoplasmic transport
ENSG00000146143	ENSG00000237380	ENSG00000146143	HOXD-AS2	1	regulation of cyclin dependent protein kinase activity
ENSG00000146143	ENSG00000237594	ENSG00000146143	AP000251.2	2	g1 phase of mitotic cell cycle;g1 phase
ENSG00000146143	ENSG00000238045	ENSG00000146143	AC009133.14	5	regulation of kinase activity;regulation of protein kinase activity;regulation of transferase activity;regulation of catalytic activity;regulation of cyclin dependent protein kinase activity
ENSG00000146143	ENSG00000238274	ENSG00000146143	ENSG00000238274	2	DNA metabolic process;DNA replication
ENSG00000146143	ENSG00000239235	ENSG00000146143	ENSG00000239235	2	nuclear transport;nucleocytoplasmic transport
ENSG00000146143	ENSG00000241288	ENSG00000146143	RP11-379B18.5	2	interphase;interphase of mitotic cell cycle
ENSG00000146143	ENSG00000245614	ENSG00000146143	DDX11-AS1	4	regulation of DNA replication;regulation of DNA metabolic process;g1 phase of mitotic cell cycle;g1 phase
ENSG00000146143	ENSG00000251136	ENSG00000146143	RP11-37B2.1	1	transforming growth factor beta receptor signaling pathway
ENSG00000146143	ENSG00000253484	ENSG00000146143	RP11-109P6.2	1	regulation of cyclin dependent protein kinase activity
ENSG00000146143	ENSG00000253744	ENSG00000146143	AC025442.3	3	m phase;mitosis;m phase of mitotic cell cycle
ENSG00000146143	ENSG00000253988	ENSG00000146143	RP11-489O18.1	2	g1 phase of mitotic cell cycle;g1 phase
ENSG00000146143	ENSG00000254317	ENSG00000146143	RP11-473O4.5	1	DNA metabolic process
ENSG00000146143	ENSG00000254662	ENSG00000146143	RP11-872D17.4	3	regulation of DNA replication;g1 phase of mitotic cell cycle;g1 phase
ENSG00000146143	ENSG00000255197	ENSG00000146143	RP11-750H9.5	1	regulation of cyclin dependent protein kinase activity
ENSG00000146143	ENSG00000255929	ENSG00000146143	RP11-867G2.8	9	nuclear import;intracellular protein transport;nuclear transport;protein targeting;protein import;protein import into nucleus;macromolecule localization;protein transport;nucleocytoplasmic transport
ENSG00000146143	ENSG00000257060	ENSG00000146143	RP11-266O8.1	1	DNA replication
ENSG00000146143	ENSG00000257167	ENSG00000146143	TMPO-AS1	3	g1 phase of mitotic cell cycle;DNA damage responsesignal transduction;g1 phase
ENSG00000146143	ENSG00000258017	ENSG00000146143	RP11-386G11.10	2	g1 phase of mitotic cell cycle;g1 phase
ENSG00000146143	ENSG00000259070	ENSG00000146143	LINC00639	2	mitotic cell cycle checkpoint;DNA integrity checkpoint
ENSG00000146143	ENSG00000259521	ENSG00000146143	RP11-540O11.4	2	g1 phase of mitotic cell cycle;g1 phase
ENSG00000146143	ENSG00000259901	ENSG00000146143	RP5-991G20.4	1	DNA damage responsesignal transduction
ENSG00000146143	ENSG00000259985	ENSG00000146143	RP11-549B18.1	4	regulation of kinase activity;regulation of protein kinase activity;regulation of transferase activity;regulation of cyclin dependent protein kinase activity
ENSG00000146143	ENSG00000260418	ENSG00000146143	RP3-406A7.7	2	g1 phase of mitotic cell cycle;g1 phase
ENSG00000146143	ENSG00000261128	ENSG00000146143	RP11-18F14.2	1	regulation of mitotic cell cycle
ENSG00000146143	XLOC_000889	ENSG00000146143	XLOC_000889	1	regulation of mitotic cell cycle
ENSG00000146143	XLOC_001181	ENSG00000146143	XLOC_001181	2	DNA damage responsesignal transduction;DNA damage checkpoint
ENSG00000146143	XLOC_004405	ENSG00000146143	XLOC_004405	4	regulation of DNA replication;DNA replication initiation;DNA replication;DNA dependent DNA replication
ENSG00000146143	XLOC_010261	ENSG00000146143	XLOC_010261	2	nuclear transport;nucleocytoplasmic transport
ENSG00000146143	XLOC_012398	ENSG00000146143	XLOC_012398	2	g1 phase of mitotic cell cycle;g1 phase
ENSG00000146143	XLOC_013216	ENSG00000146143	XLOC_013216	3	RNA processing;mRNA processing go 0006397;mRNA metabolic process
ENSG00000146143	XLOC_014003	ENSG00000146143	XLOC_014003	2	g1 phase of mitotic cell cycle;g1 phase
ENSG00000146666	ENSG00000234548	LINC00525	RP11-78H24.1	2	g protein signaling coupled to cyclic nucleotide second messenger;cyclic nucleotide mediated signaling
ENSG00000146666	ENSG00000241648	LINC00525	CADM2-AS2	1	g protein coupled receptor protein signaling pathway
ENSG00000152487	ENSG00000225493	ARL5B-AS1	AC092619.1	3	regulation of protein amino acid phosphorylation;regulation of peptidyl tyrosine phosphorylation;regulation of phosphorylation
ENSG00000152487	ENSG00000225504	ARL5B-AS1	RP11-160A10.2	2	jnk cascade;stress activated protein kinase signaling pathway
ENSG00000152487	ENSG00000226453	ARL5B-AS1	RP11-379B8.1	2	regulation of protein amino acid phosphorylation;regulation of peptidyl tyrosine phosphorylation
ENSG00000152487	ENSG00000227811	ARL5B-AS1	RP4-773A18.4	10	regulation of protein amino acid phosphorylation;hemopoiesis;immune system development;regulation of protein modification process;regulation of peptidyl tyrosine phosphorylation;regulation of phosphorylation;hemopoietic or lymphoid organ development;peptidyl tyrosine phosphorylation;peptidyl amino acid modification;peptidyl tyrosine modification
ENSG00000152487	ENSG00000228221	ARL5B-AS1	LINC00578	4	regulation of protein amino acid phosphorylation;regulation of protein modification process;regulation of peptidyl tyrosine phosphorylation;regulation of phosphorylation
ENSG00000152487	ENSG00000228340	ARL5B-AS1	RP5-1043L13.1	4	regulation of protein amino acid phosphorylation;regulation of protein modification process;regulation of peptidyl tyrosine phosphorylation;regulation of phosphorylation
ENSG00000152487	ENSG00000228427	ARL5B-AS1	RP5-1091N2.9	2	regulation of protein amino acid phosphorylation;regulation of peptidyl tyrosine phosphorylation
ENSG00000152487	ENSG00000229852	ARL5B-AS1	RP11-398K22.12	3	regulation of protein amino acid phosphorylation;regulation of peptidyl tyrosine phosphorylation;regulation of phosphorylation
ENSG00000152487	ENSG00000230024	ARL5B-AS1	RP11-95P13.1	5	regulation of protein amino acid phosphorylation;regulation of protein modification process;regulation of peptidyl tyrosine phosphorylation;peptidyl tyrosine phosphorylation;peptidyl tyrosine modification
ENSG00000152487	ENSG00000230438	ARL5B-AS1	RP11-420G6.4	4	regulation of protein amino acid phosphorylation;regulation of protein modification process;regulation of peptidyl tyrosine phosphorylation;regulation of phosphorylation
ENSG00000152487	ENSG00000231131	ARL5B-AS1	RP11-346D6.6	2	regulation of protein amino acid phosphorylation;regulation of peptidyl tyrosine phosphorylation
ENSG00000152487	ENSG00000237152	ARL5B-AS1	DLEU7-AS1	4	regulation of protein amino acid phosphorylation;regulation of protein modification process;regulation of peptidyl tyrosine phosphorylation;regulation of phosphorylation
ENSG00000152487	ENSG00000237484	ARL5B-AS1	AP000476.1	4	positive regulation of signal transduction;positive regulation of cell proliferation;regulation of signal transduction;regulation of cell proliferation
ENSG00000152487	ENSG00000245164	ARL5B-AS1	LINC00861	3	regulation of protein amino acid phosphorylation;regulation of peptidyl tyrosine phosphorylation;regulation of phosphorylation
ENSG00000152487	ENSG00000248202	ARL5B-AS1	RP11-455B3.1	1	i kappab kinase nf kappab cascade
ENSG00000152487	ENSG00000248429	ARL5B-AS1	RP11-597D13.9	1	regulation of peptidyl tyrosine phosphorylation
ENSG00000152487	ENSG00000250155	ARL5B-AS1	CTD-2353F22.1	4	regulation of protein amino acid phosphorylation;regulation of protein modification process;regulation of peptidyl tyrosine phosphorylation;regulation of phosphorylation
ENSG00000152487	ENSG00000250410	ARL5B-AS1	RP11-714G18.1	4	regulation of protein amino acid phosphorylation;regulation of protein modification process;regulation of peptidyl tyrosine phosphorylation;regulation of phosphorylation
ENSG00000152487	ENSG00000250604	ARL5B-AS1	RP11-597D13.8	4	regulation of protein amino acid phosphorylation;regulation of protein modification process;regulation of peptidyl tyrosine phosphorylation;regulation of phosphorylation
ENSG00000152487	ENSG00000253351	ARL5B-AS1	KB-1047C11.1	5	positive regulation of response to stimulus;regulation of protein amino acid phosphorylation;regulation of peptidyl tyrosine phosphorylation;regulation of phosphorylation;regulation of response to stimulus
ENSG00000152487	ENSG00000253988	ARL5B-AS1	RP11-489O18.1	4	positive regulation of signal transduction;hemopoiesis;immune system development;hemopoietic or lymphoid organ development
ENSG00000152487	ENSG00000254952	ARL5B-AS1	AP001257.1	3	regulation of protein amino acid phosphorylation;regulation of peptidyl tyrosine phosphorylation;regulation of phosphorylation
ENSG00000152487	ENSG00000255680	ARL5B-AS1	RP11-732A19.9	6	regulation of protein amino acid phosphorylation;regulation of protein modification process;regulation of peptidyl tyrosine phosphorylation;regulation of phosphorylation;peptidyl tyrosine phosphorylation;peptidyl tyrosine modification
ENSG00000152487	ENSG00000257824	ARL5B-AS1	RP11-1049A21.2	8	positive regulation of signal transduction;regulation of protein amino acid phosphorylation;regulation of protein modification process;regulation of peptidyl tyrosine phosphorylation;regulation of phosphorylation;peptidyl tyrosine phosphorylation;peptidyl amino acid modification;peptidyl tyrosine modification
ENSG00000152487	ENSG00000258168	ARL5B-AS1	RP11-588H23.3	4	regulation of protein amino acid phosphorylation;regulation of protein modification process;regulation of peptidyl tyrosine phosphorylation;regulation of phosphorylation
ENSG00000152487	ENSG00000258181	ARL5B-AS1	RP11-493L12.4	2	regulation of protein amino acid phosphorylation;regulation of peptidyl tyrosine phosphorylation
ENSG00000152487	ENSG00000258476	ARL5B-AS1	RP11-76E17.3	5	regulation of protein amino acid phosphorylation;regulation of peptidyl tyrosine phosphorylation;regulation of phosphorylation;peptidyl tyrosine phosphorylation;peptidyl tyrosine modification
ENSG00000152487	ENSG00000258867	ARL5B-AS1	RP11-300J18.3	3	regulation of protein amino acid phosphorylation;regulation of peptidyl tyrosine phosphorylation;regulation of phosphorylation
ENSG00000152487	ENSG00000260228	ARL5B-AS1	RP11-483P21.2	4	regulation of protein amino acid phosphorylation;regulation of protein modification process;regulation of peptidyl tyrosine phosphorylation;regulation of phosphorylation
ENSG00000152487	ENSG00000261195	ARL5B-AS1	CTD-2380F24.1	2	jnk cascade;stress activated protein kinase signaling pathway
ENSG00000152487	ENSG00000261341	ARL5B-AS1	CTD-2568A17.1	2	regulation of protein amino acid phosphorylation;regulation of peptidyl tyrosine phosphorylation
ENSG00000152487	ENSG00000261795	ARL5B-AS1	RP11-90P13.1	4	regulation of protein amino acid phosphorylation;regulation of protein modification process;regulation of peptidyl tyrosine phosphorylation;regulation of phosphorylation
ENSG00000152487	ENSG00000261997	ARL5B-AS1	RP11-212I21.4	4	regulation of protein amino acid phosphorylation;regulation of protein modification process;regulation of peptidyl tyrosine phosphorylation;regulation of phosphorylation
ENSG00000152487	XLOC_001788	ARL5B-AS1	XLOC_001788	4	regulation of protein amino acid phosphorylation;regulation of peptidyl tyrosine phosphorylation;peptidyl tyrosine phosphorylation;peptidyl tyrosine modification
ENSG00000152487	XLOC_008922	ARL5B-AS1	XLOC_008922	4	regulation of protein amino acid phosphorylation;regulation of peptidyl tyrosine phosphorylation;peptidyl tyrosine phosphorylation;peptidyl tyrosine modification
ENSG00000152487	XLOC_010898	ARL5B-AS1	XLOC_010898	4	regulation of protein amino acid phosphorylation;regulation of protein modification process;regulation of peptidyl tyrosine phosphorylation;regulation of phosphorylation
ENSG00000152487	XLOC_011865	ARL5B-AS1	XLOC_011865	1	regulation of phosphorylation
ENSG00000152487	XLOC_014003	ARL5B-AS1	XLOC_014003	4	regulation of protein amino acid phosphorylation;regulation of protein modification process;regulation of peptidyl tyrosine phosphorylation;regulation of phosphorylation
ENSG00000152931	ENSG00000175701	PART1	LINC00116	2	steroid hormone receptor signaling pathway;intracellular receptor mediated signaling pathway
ENSG00000152931	ENSG00000178977	PART1	LINC00324	2	steroid hormone receptor signaling pathway;intracellular receptor mediated signaling pathway
ENSG00000152931	ENSG00000182165	PART1	TP53TG1	2	steroid hormone receptor signaling pathway;intracellular receptor mediated signaling pathway
ENSG00000152931	ENSG00000203499	PART1	FAM83H-AS1	2	steroid hormone receptor signaling pathway;intracellular receptor mediated signaling pathway
ENSG00000152931	ENSG00000205559	PART1	CHKB-AS1	2	steroid hormone receptor signaling pathway;intracellular receptor mediated signaling pathway
ENSG00000152931	ENSG00000223797	PART1	ENTPD3-AS1	2	steroid hormone receptor signaling pathway;intracellular receptor mediated signaling pathway
ENSG00000152931	ENSG00000224017	PART1	AC005022.1	2	steroid hormone receptor signaling pathway;intracellular receptor mediated signaling pathway
ENSG00000152931	ENSG00000224090	PART1	AC097468.4	2	steroid hormone receptor signaling pathway;intracellular receptor mediated signaling pathway
ENSG00000152931	ENSG00000224541	PART1	AP001439.2	2	steroid hormone receptor signaling pathway;intracellular receptor mediated signaling pathway
ENSG00000152931	ENSG00000225611	PART1	RP11-70C1.1	2	steroid hormone receptor signaling pathway;intracellular receptor mediated signaling pathway
ENSG00000152931	ENSG00000225667	PART1	LINC00505	2	steroid hormone receptor signaling pathway;intracellular receptor mediated signaling pathway
ENSG00000152931	ENSG00000225793	PART1	RP1-234P15.4	2	steroid hormone receptor signaling pathway;intracellular receptor mediated signaling pathway
ENSG00000152931	ENSG00000225973	PART1	RP11-139H15.1	2	steroid hormone receptor signaling pathway;intracellular receptor mediated signaling pathway
ENSG00000152931	ENSG00000226527	PART1	AP000289.6	2	steroid hormone receptor signaling pathway;intracellular receptor mediated signaling pathway
ENSG00000152931	ENSG00000226833	PART1	AC097724.3	2	steroid hormone receptor signaling pathway;intracellular receptor mediated signaling pathway
ENSG00000152931	ENSG00000227301	PART1	RP11-384P7.5	2	steroid hormone receptor signaling pathway;intracellular receptor mediated signaling pathway
ENSG00000152931	ENSG00000227544	PART1	AC018647.3	2	steroid hormone receptor signaling pathway;intracellular receptor mediated signaling pathway
ENSG00000152931	ENSG00000229321	PART1	AC008269.2	2	steroid hormone receptor signaling pathway;intracellular receptor mediated signaling pathway
ENSG00000152931	ENSG00000229848	PART1	RP13-766D20.2	2	steroid hormone receptor signaling pathway;intracellular receptor mediated signaling pathway
ENSG00000152931	ENSG00000230489	PART1	VAV3-AS1	2	steroid hormone receptor signaling pathway;intracellular receptor mediated signaling pathway
ENSG00000152931	ENSG00000230641	PART1	USP12-AS2	2	steroid hormone receptor signaling pathway;intracellular receptor mediated signaling pathway
ENSG00000152931	ENSG00000231025	PART1	RP11-175O19.4	2	steroid hormone receptor signaling pathway;intracellular receptor mediated signaling pathway
ENSG00000152931	ENSG00000231662	PART1	RP11-686D16.1	2	steroid hormone receptor signaling pathway;intracellular receptor mediated signaling pathway
ENSG00000152931	ENSG00000232120	PART1	RP11-349P19.1	2	steroid hormone receptor signaling pathway;intracellular receptor mediated signaling pathway
ENSG00000152931	ENSG00000232328	PART1	AC011286.1	2	steroid hormone receptor signaling pathway;intracellular receptor mediated signaling pathway
ENSG00000152931	ENSG00000232832	PART1	LMLN-AS1	2	steroid hormone receptor signaling pathway;intracellular receptor mediated signaling pathway
ENSG00000152931	ENSG00000232860	PART1	SMG7-AS1	2	steroid hormone receptor signaling pathway;intracellular receptor mediated signaling pathway
ENSG00000152931	ENSG00000233184	PART1	RP11-421L21.3	2	steroid hormone receptor signaling pathway;intracellular receptor mediated signaling pathway
ENSG00000152931	ENSG00000233246	PART1	RP11-415J8.5	2	steroid hormone receptor signaling pathway;intracellular receptor mediated signaling pathway
ENSG00000152931	ENSG00000233682	PART1	RP11-13P5.2	2	steroid hormone receptor signaling pathway;intracellular receptor mediated signaling pathway
ENSG00000152931	ENSG00000233848	PART1	RP3-348I23.2	2	steroid hormone receptor signaling pathway;intracellular receptor mediated signaling pathway
ENSG00000152931	ENSG00000233875	PART1	RP11-61L14.6	2	steroid hormone receptor signaling pathway;intracellular receptor mediated signaling pathway
ENSG00000152931	ENSG00000234327	PART1	AC012146.7	2	steroid hormone receptor signaling pathway;intracellular receptor mediated signaling pathway
ENSG00000152931	ENSG00000234608	PART1	MAPKAPK5-AS1	2	steroid hormone receptor signaling pathway;intracellular receptor mediated signaling pathway
ENSG00000152931	ENSG00000234928	PART1	AP000344.3	2	steroid hormone receptor signaling pathway;intracellular receptor mediated signaling pathway
ENSG00000152931	ENSG00000235453	PART1	TOPORS-AS1	2	steroid hormone receptor signaling pathway;intracellular receptor mediated signaling pathway
ENSG00000152931	ENSG00000235501	PART1	RP4-639F20.1	2	steroid hormone receptor signaling pathway;intracellular receptor mediated signaling pathway
ENSG00000152931	ENSG00000235767	PART1	ENSG00000235767	2	steroid hormone receptor signaling pathway;intracellular receptor mediated signaling pathway
ENSG00000152931	ENSG00000236432	PART1	AC097662.2	2	steroid hormone receptor signaling pathway;intracellular receptor mediated signaling pathway
ENSG00000152931	ENSG00000237411	PART1	ENSG00000237411	2	steroid hormone receptor signaling pathway;intracellular receptor mediated signaling pathway
ENSG00000152931	ENSG00000237764	PART1	RP11-3B12.2	2	steroid hormone receptor signaling pathway;intracellular receptor mediated signaling pathway
ENSG00000152931	ENSG00000237773	PART1	AC003075.4	2	steroid hormone receptor signaling pathway;intracellular receptor mediated signaling pathway
ENSG00000152931	ENSG00000239911	PART1	PRKAG2-AS1	2	steroid hormone receptor signaling pathway;intracellular receptor mediated signaling pathway
ENSG00000152931	ENSG00000240336	PART1	ENSG00000240336	2	steroid hormone receptor signaling pathway;intracellular receptor mediated signaling pathway
ENSG00000152931	ENSG00000241769	PART1	LINC00893	2	steroid hormone receptor signaling pathway;intracellular receptor mediated signaling pathway
ENSG00000152931	ENSG00000244300	PART1	RP11-475N22.4	2	steroid hormone receptor signaling pathway;intracellular receptor mediated signaling pathway
ENSG00000152931	ENSG00000245060	PART1	LINC00847	2	steroid hormone receptor signaling pathway;intracellular receptor mediated signaling pathway
ENSG00000152931	ENSG00000245970	PART1	KB-1208A12.3	2	steroid hormone receptor signaling pathway;intracellular receptor mediated signaling pathway
ENSG00000152931	ENSG00000246898	PART1	LINC00920	2	steroid hormone receptor signaling pathway;intracellular receptor mediated signaling pathway
ENSG00000152931	ENSG00000250222	PART1	CTC-338M12.5	2	steroid hormone receptor signaling pathway;intracellular receptor mediated signaling pathway
ENSG00000152931	ENSG00000250938	PART1	RP11-679C8.2	2	steroid hormone receptor signaling pathway;intracellular receptor mediated signaling pathway
ENSG00000152931	ENSG00000251239	PART1	CTB-22K21.2	2	steroid hormone receptor signaling pathway;intracellular receptor mediated signaling pathway
ENSG00000152931	ENSG00000251562	PART1	MALAT1	2	steroid hormone receptor signaling pathway;intracellular receptor mediated signaling pathway
ENSG00000152931	ENSG00000251580	PART1	RP11-539L10.3	2	steroid hormone receptor signaling pathway;intracellular receptor mediated signaling pathway
ENSG00000152931	ENSG00000251602	PART1	RP11-521B24.3	2	steroid hormone receptor signaling pathway;intracellular receptor mediated signaling pathway
ENSG00000152931	ENSG00000253352	PART1	TUG1	2	steroid hormone receptor signaling pathway;intracellular receptor mediated signaling pathway
ENSG00000152931	ENSG00000254887	PART1	CTC-378H22.1	2	steroid hormone receptor signaling pathway;intracellular receptor mediated signaling pathway
ENSG00000152931	ENSG00000255428	PART1	RP11-794P6.1	2	steroid hormone receptor signaling pathway;intracellular receptor mediated signaling pathway
ENSG00000152931	ENSG00000256232	PART1	RP11-771K4.1	2	steroid hormone receptor signaling pathway;intracellular receptor mediated signaling pathway
ENSG00000152931	ENSG00000258634	PART1	RP4-773N10.4	2	steroid hormone receptor signaling pathway;intracellular receptor mediated signaling pathway
ENSG00000152931	ENSG00000259223	PART1	RP11-82L7.4	2	steroid hormone receptor signaling pathway;intracellular receptor mediated signaling pathway
ENSG00000152931	ENSG00000259296	PART1	RP11-313P18.1	2	steroid hormone receptor signaling pathway;intracellular receptor mediated signaling pathway
ENSG00000152931	ENSG00000259359	PART1	RP11-327J17.2	2	steroid hormone receptor signaling pathway;intracellular receptor mediated signaling pathway
ENSG00000152931	ENSG00000259364	PART1	RP11-64K12.9	2	steroid hormone receptor signaling pathway;intracellular receptor mediated signaling pathway
ENSG00000152931	ENSG00000259437	PART1	RP11-798K3.4	2	steroid hormone receptor signaling pathway;intracellular receptor mediated signaling pathway
ENSG00000152931	ENSG00000259758	PART1	CASC7	2	steroid hormone receptor signaling pathway;intracellular receptor mediated signaling pathway
ENSG00000152931	ENSG00000260054	PART1	RP11-611L7.1	2	steroid hormone receptor signaling pathway;intracellular receptor mediated signaling pathway
ENSG00000152931	ENSG00000260213	PART1	RP11-303E16.3	2	steroid hormone receptor signaling pathway;intracellular receptor mediated signaling pathway
ENSG00000152931	ENSG00000260338	PART1	RP11-124K4.1	2	steroid hormone receptor signaling pathway;intracellular receptor mediated signaling pathway
ENSG00000152931	ENSG00000260469	PART1	RP11-8P11.3	2	steroid hormone receptor signaling pathway;intracellular receptor mediated signaling pathway
ENSG00000152931	ENSG00000260858	PART1	RP11-558A11.1	2	steroid hormone receptor signaling pathway;intracellular receptor mediated signaling pathway
ENSG00000152931	ENSG00000261543	PART1	RP11-665J16.1	2	steroid hormone receptor signaling pathway;intracellular receptor mediated signaling pathway
ENSG00000152931	ENSG00000261903	PART1	RP1-59D14.6	2	steroid hormone receptor signaling pathway;intracellular receptor mediated signaling pathway
ENSG00000152931	ENSG00000262905	PART1	RP5-1029F21.2	2	steroid hormone receptor signaling pathway;intracellular receptor mediated signaling pathway
ENSG00000152931	ENSG00000263271	PART1	RP11-1055B8.8	2	steroid hormone receptor signaling pathway;intracellular receptor mediated signaling pathway
ENSG00000152931	ENSG00000263345	PART1	RP1-59D14.5	2	steroid hormone receptor signaling pathway;intracellular receptor mediated signaling pathway
ENSG00000152931	XLOC_000076	PART1	XLOC_000076	2	steroid hormone receptor signaling pathway;intracellular receptor mediated signaling pathway
ENSG00000152931	XLOC_001747	PART1	XLOC_001747	2	steroid hormone receptor signaling pathway;intracellular receptor mediated signaling pathway
ENSG00000152931	XLOC_002113	PART1	XLOC_002113	2	steroid hormone receptor signaling pathway;intracellular receptor mediated signaling pathway
ENSG00000152931	XLOC_002624	PART1	XLOC_002624	2	steroid hormone receptor signaling pathway;intracellular receptor mediated signaling pathway
ENSG00000152931	XLOC_003405	PART1	XLOC_003405	2	steroid hormone receptor signaling pathway;intracellular receptor mediated signaling pathway
ENSG00000152931	XLOC_004188	PART1	XLOC_004188	2	steroid hormone receptor signaling pathway;intracellular receptor mediated signaling pathway
ENSG00000152931	XLOC_006053	PART1	XLOC_006053	2	steroid hormone receptor signaling pathway;intracellular receptor mediated signaling pathway
ENSG00000152931	XLOC_006818	PART1	XLOC_006818	2	steroid hormone receptor signaling pathway;intracellular receptor mediated signaling pathway
ENSG00000152931	XLOC_008072	PART1	XLOC_008072	2	steroid hormone receptor signaling pathway;intracellular receptor mediated signaling pathway
ENSG00000152931	XLOC_008535	PART1	XLOC_008535	2	steroid hormone receptor signaling pathway;intracellular receptor mediated signaling pathway
ENSG00000152931	XLOC_009325	PART1	XLOC_009325	2	steroid hormone receptor signaling pathway;intracellular receptor mediated signaling pathway
ENSG00000152931	XLOC_011804	PART1	XLOC_011804	2	steroid hormone receptor signaling pathway;intracellular receptor mediated signaling pathway
ENSG00000152931	XLOC_013174	PART1	XLOC_013174	2	steroid hormone receptor signaling pathway;intracellular receptor mediated signaling pathway
ENSG00000152931	XLOC_013957	PART1	XLOC_013957	2	steroid hormone receptor signaling pathway;intracellular receptor mediated signaling pathway
ENSG00000153363	ENSG00000232973	LINC00467	CYP1B1-AS1	1	response to hypoxia
ENSG00000153363	ENSG00000234070	LINC00467	RP11-415L24.1	1	response to hypoxia
ENSG00000153363	ENSG00000237863	LINC00467	RP6-24A23.3	1	transcription from RNA polymerase ii promoter
ENSG00000153363	ENSG00000249042	LINC00467	CTD-2015H6.3	1	response to hypoxia
ENSG00000153363	ENSG00000258583	LINC00467	RP11-112J1.2	1	response to hypoxia
ENSG00000160336	ENSG00000187229	ZNF761	RP11-161I2.1	2	lymphocyte differentiation;leukocyte differentiation
ENSG00000160336	ENSG00000224358	ZNF761	RP11-466F5.8	2	lymphocyte differentiation;leukocyte differentiation
ENSG00000160336	ENSG00000233332	ZNF761	RP4-799P18.2	2	lymphocyte differentiation;leukocyte differentiation
ENSG00000160336	ENSG00000233891	ZNF761	AC007131.2	3	positive regulation of immune system process;lymphocyte differentiation;leukocyte differentiation
ENSG00000160336	ENSG00000246528	ZNF761	RP11-159H10.3	2	lymphocyte differentiation;leukocyte differentiation
ENSG00000160336	ENSG00000249825	ZNF761	CTD-2201I18.1	3	actin filament based process;actin cytoskeleton organization and biogenesis;cytoskeleton organization and biogenesis
ENSG00000160336	ENSG00000261584	ZNF761	RP11-457M11.5	2	actin filament based process;actin cytoskeleton organization and biogenesis
ENSG00000162290	ENSG00000215023	ENSG00000162290	AC114730.5	1	g protein coupled receptor protein signaling pathway
ENSG00000162290	ENSG00000241648	ENSG00000162290	CADM2-AS2	1	g protein coupled receptor protein signaling pathway
ENSG00000162290	ENSG00000254288	ENSG00000162290	RP11-6I2.3	1	g protein coupled receptor protein signaling pathway
ENSG00000162290	ENSG00000261696	ENSG00000162290	RP11-354P17.15	1	g protein coupled receptor protein signaling pathway
ENSG00000166917	ENSG00000187229	MIR202	RP11-161I2.1	1	lymphocyte differentiation
ENSG00000166917	ENSG00000233891	MIR202	AC007131.2	2	lymphocyte differentiation;leukocyte differentiation
ENSG00000166917	ENSG00000234548	MIR202	RP11-78H24.1	2	g protein signaling coupled to cyclic nucleotide second messenger;cyclic nucleotide mediated signaling
ENSG00000166917	ENSG00000238157	MIR202	ENSG00000238157	1	positive regulation of immune system process
ENSG00000166917	XLOC_010486	MIR202	XLOC_010486	1	transforming growth factor beta receptor signaling pathway
ENSG00000166917	XLOC_012822	MIR202	XLOC_012822	3	positive regulation of transcriptionDNA dependent;positive regulation of RNA metabolic process;positive regulation of transcription
ENSG00000167912	ENSG00000186594	RP11-25K19.1	MIR22HG	3	positive regulation of signal transduction;positive regulation of i kappab kinase nf kappab cascade;regulation of i kappab kinase nf kappab cascade
ENSG00000167912	ENSG00000205885	RP11-25K19.1	C1RL-AS1	6	positive regulation of signal transduction;programmed cell death;i kappab kinase nf kappab cascade;positive regulation of i kappab kinase nf kappab cascade;apoptosis go;regulation of i kappab kinase nf kappab cascade
ENSG00000167912	ENSG00000215190	RP11-25K19.1	LINC00680	2	positive regulation of i kappab kinase nf kappab cascade;regulation of i kappab kinase nf kappab cascade
ENSG00000167912	ENSG00000224818	RP11-25K19.1	RP11-134G8.8	3	positive regulation of signal transduction;positive regulation of i kappab kinase nf kappab cascade;regulation of i kappab kinase nf kappab cascade
ENSG00000167912	ENSG00000225129	RP11-25K19.1	RP4-614C15.2	3	positive regulation of signal transduction;positive regulation of i kappab kinase nf kappab cascade;regulation of i kappab kinase nf kappab cascade
ENSG00000167912	ENSG00000225891	RP11-25K19.1	RP3-476K8.3	1	protein kinase cascade
ENSG00000167912	ENSG00000228933	RP11-25K19.1	RP11-268G12.1	3	positive regulation of signal transduction;positive regulation of i kappab kinase nf kappab cascade;regulation of i kappab kinase nf kappab cascade
ENSG00000167912	ENSG00000229233	RP11-25K19.1	AC011891.5	5	positive regulation of signal transduction;i kappab kinase nf kappab cascade;regulation of signal transduction;positive regulation of i kappab kinase nf kappab cascade;regulation of i kappab kinase nf kappab cascade
ENSG00000167912	ENSG00000230176	RP11-25K19.1	RP4-779E11.3	3	i kappab kinase nf kappab cascade;positive regulation of i kappab kinase nf kappab cascade;regulation of i kappab kinase nf kappab cascade
ENSG00000167912	ENSG00000233718	RP11-25K19.1	MYCNOS	2	programmed cell death;apoptosis go
ENSG00000167912	ENSG00000235560	RP11-25K19.1	AC002310.12	4	positive regulation of signal transduction;i kappab kinase nf kappab cascade;positive regulation of i kappab kinase nf kappab cascade;regulation of i kappab kinase nf kappab cascade
ENSG00000167912	ENSG00000235884	RP11-25K19.1	LINC00941	3	positive regulation of signal transduction;positive regulation of i kappab kinase nf kappab cascade;regulation of i kappab kinase nf kappab cascade
ENSG00000167912	ENSG00000236744	RP11-25K19.1	RP11-168O22.1	3	positive regulation of signal transduction;positive regulation of i kappab kinase nf kappab cascade;regulation of i kappab kinase nf kappab cascade
ENSG00000167912	ENSG00000237883	RP11-25K19.1	DGUOK-AS1	6	positive regulation of signal transduction;programmed cell death;i kappab kinase nf kappab cascade;positive regulation of i kappab kinase nf kappab cascade;apoptosis go;regulation of i kappab kinase nf kappab cascade
ENSG00000167912	ENSG00000237927	RP11-25K19.1	RP3-393E18.2	2	programmed cell death;apoptosis go
ENSG00000167912	ENSG00000239407	RP11-25K19.1	LL0XNC01-237H1.2	1	protein kinase cascade
ENSG00000167912	ENSG00000241679	RP11-25K19.1	RP11-80H8.4	3	positive regulation of signal transduction;positive regulation of i kappab kinase nf kappab cascade;regulation of i kappab kinase nf kappab cascade
ENSG00000167912	ENSG00000242021	RP11-25K19.1	RP11-268G12.3	3	positive regulation of signal transduction;positive regulation of i kappab kinase nf kappab cascade;regulation of i kappab kinase nf kappab cascade
ENSG00000167912	ENSG00000243788	RP11-25K19.1	ENSG00000243788	1	protein kinase cascade
ENSG00000167912	ENSG00000248932	RP11-25K19.1	RP11-319G6.1	1	protein kinase cascade
ENSG00000167912	ENSG00000249669	RP11-25K19.1	MIR143HG	4	positive regulation of signal transduction;i kappab kinase nf kappab cascade;positive regulation of i kappab kinase nf kappab cascade;regulation of i kappab kinase nf kappab cascade
ENSG00000167912	ENSG00000250903	RP11-25K19.1	RP1-80B9.2	2	programmed cell death;apoptosis go
ENSG00000167912	ENSG00000253864	RP11-25K19.1	AC131025.8	5	positive regulation of signal transduction;i kappab kinase nf kappab cascade;regulation of signal transduction;positive regulation of i kappab kinase nf kappab cascade;regulation of i kappab kinase nf kappab cascade
ENSG00000167912	ENSG00000254223	RP11-25K19.1	RP11-419K12.1	2	positive regulation of i kappab kinase nf kappab cascade;regulation of i kappab kinase nf kappab cascade
ENSG00000167912	ENSG00000255031	RP11-25K19.1	RP11-802E16.3	3	positive regulation of signal transduction;positive regulation of i kappab kinase nf kappab cascade;regulation of i kappab kinase nf kappab cascade
ENSG00000167912	ENSG00000255571	RP11-25K19.1	LINC00925	3	positive regulation of signal transduction;positive regulation of i kappab kinase nf kappab cascade;regulation of i kappab kinase nf kappab cascade
ENSG00000167912	ENSG00000256234	RP11-25K19.1	RP11-283G6.4	4	positive regulation of signal transduction;i kappab kinase nf kappab cascade;positive regulation of i kappab kinase nf kappab cascade;regulation of i kappab kinase nf kappab cascade
ENSG00000167912	ENSG00000257185	RP11-25K19.1	RP11-626P14.2	2	positive regulation of i kappab kinase nf kappab cascade;regulation of i kappab kinase nf kappab cascade
ENSG00000167912	ENSG00000258342	RP11-25K19.1	RP11-116N8.1	3	positive regulation of signal transduction;positive regulation of i kappab kinase nf kappab cascade;regulation of i kappab kinase nf kappab cascade
ENSG00000167912	ENSG00000258458	RP11-25K19.1	CTD-2555K7.2	1	protein kinase cascade
ENSG00000167912	ENSG00000258655	RP11-25K19.1	ARHGAP5-AS1	4	positive regulation of signal transduction;i kappab kinase nf kappab cascade;positive regulation of i kappab kinase nf kappab cascade;regulation of i kappab kinase nf kappab cascade
ENSG00000167912	ENSG00000259802	RP11-25K19.1	CTD-2256P15.2	3	i kappab kinase nf kappab cascade;positive regulation of i kappab kinase nf kappab cascade;regulation of i kappab kinase nf kappab cascade
ENSG00000167912	ENSG00000261185	RP11-25K19.1	RP11-317P15.5	1	protein kinase cascade
ENSG00000167912	ENSG00000261188	RP11-25K19.1	CTA-445C9.14	4	positive regulation of signal transduction;i kappab kinase nf kappab cascade;positive regulation of i kappab kinase nf kappab cascade;regulation of i kappab kinase nf kappab cascade
ENSG00000167912	ENSG00000261341	RP11-25K19.1	CTD-2568A17.1	1	protein kinase cascade
ENSG00000167912	ENSG00000261685	RP11-25K19.1	RP11-401P9.4	3	positive regulation of signal transduction;positive regulation of i kappab kinase nf kappab cascade;regulation of i kappab kinase nf kappab cascade
ENSG00000167912	XLOC_002368	RP11-25K19.1	XLOC_002368	4	positive regulation of signal transduction;i kappab kinase nf kappab cascade;positive regulation of i kappab kinase nf kappab cascade;regulation of i kappab kinase nf kappab cascade
ENSG00000167912	XLOC_008619	RP11-25K19.1	XLOC_008619	1	protein kinase cascade
ENSG00000170846	ENSG00000230798	AC093323.3	RP4-792G4.2	2	negative regulation of nucleobasenucleosidenucleotide and nucleic acid metabolic process;negative regulation of transcription
ENSG00000170846	ENSG00000243788	AC093323.3	ENSG00000243788	1	protein kinase cascade
ENSG00000170846	ENSG00000256234	AC093323.3	RP11-283G6.4	1	protein kinase cascade
ENSG00000170846	ENSG00000257151	AC093323.3	RP11-701H24.2	1	protein kinase cascade
ENSG00000170846	ENSG00000257815	AC093323.3	RP11-611E13.2	1	protein kinase cascade
ENSG00000170846	XLOC_013181	AC093323.3	XLOC_013181	1	protein kinase cascade
ENSG00000170919	ENSG00000225493	TPT1-AS1	AC092619.1	6	regulation of protein amino acid phosphorylation;lymphocyte differentiation;regulation of peptidyl tyrosine phosphorylation;t cell differentiation;regulation of phosphorylation;leukocyte differentiation
ENSG00000170919	ENSG00000226576	TPT1-AS1	RP11-523O18.1	1	transcription initiation from RNA polymerase ii promoter
ENSG00000170919	ENSG00000228340	TPT1-AS1	RP5-1043L13.1	7	regulation of protein amino acid phosphorylation;regulation of protein modification process;regulation of interferon gamma biosynthetic process;regulation of peptidyl tyrosine phosphorylation;regulation of phosphorylation;interferon gamma biosynthetic process;interferon gamma production
ENSG00000170919	ENSG00000229852	TPT1-AS1	RP11-398K22.12	3	regulation of protein amino acid phosphorylation;regulation of interferon gamma biosynthetic process;regulation of peptidyl tyrosine phosphorylation
ENSG00000170919	ENSG00000230024	TPT1-AS1	RP11-95P13.1	6	regulation of protein amino acid phosphorylation;regulation of protein modification process;regulation of peptidyl tyrosine phosphorylation;regulation of phosphorylation;peptidyl tyrosine phosphorylation;peptidyl tyrosine modification
ENSG00000170919	ENSG00000230438	TPT1-AS1	RP11-420G6.4	5	regulation of protein amino acid phosphorylation;regulation of protein modification process;regulation of interferon gamma biosynthetic process;regulation of peptidyl tyrosine phosphorylation;regulation of phosphorylation
ENSG00000170919	ENSG00000231128	TPT1-AS1	RP5-1073O3.2	2	ras protein signal transduction;small gtpase mediated signal transduction
ENSG00000170919	ENSG00000235736	TPT1-AS1	RP1-10C16.1	1	small gtpase mediated signal transduction
ENSG00000170919	ENSG00000237152	TPT1-AS1	DLEU7-AS1	8	regulation of protein amino acid phosphorylation;lymphocyte differentiation;regulation of protein modification process;regulation of interferon gamma biosynthetic process;regulation of peptidyl tyrosine phosphorylation;t cell differentiation;regulation of phosphorylation;leukocyte differentiation
ENSG00000170919	ENSG00000237484	TPT1-AS1	AP000476.1	1	regulation of interferon gamma biosynthetic process
ENSG00000170919	ENSG00000240057	TPT1-AS1	RP11-572M11.4	1	regulation of transcription from RNA polymerase ii promoter
ENSG00000170919	ENSG00000245164	TPT1-AS1	LINC00861	6	regulation of protein amino acid phosphorylation;lymphocyte differentiation;regulation of peptidyl tyrosine phosphorylation;t cell differentiation;regulation of phosphorylation;leukocyte differentiation
ENSG00000170919	ENSG00000248849	TPT1-AS1	ENSG00000248849	4	steroid hormone receptor signaling pathway;intracellular receptor mediated signaling pathway;transcription initiation from RNA polymerase ii promoter;androgen receptor signaling pathway
ENSG00000170919	ENSG00000249179	TPT1-AS1	ENSG00000249179	1	post translational protein modification
ENSG00000170919	ENSG00000250155	TPT1-AS1	CTD-2353F22.1	3	regulation of protein amino acid phosphorylation;regulation of interferon gamma biosynthetic process;regulation of peptidyl tyrosine phosphorylation
ENSG00000170919	ENSG00000250334	TPT1-AS1	LINC00989	3	steroid hormone receptor signaling pathway;intracellular receptor mediated signaling pathway;androgen receptor signaling pathway
ENSG00000170919	ENSG00000253351	TPT1-AS1	KB-1047C11.1	7	regulation of protein amino acid phosphorylation;lymphocyte differentiation;regulation of peptidyl tyrosine phosphorylation;t cell differentiation;regulation of phosphorylation;ras protein signal transduction;leukocyte differentiation
ENSG00000170919	ENSG00000253364	TPT1-AS1	RP11-731F5.2	12	regulation of biological quality;cell activation;leukocyte activation;cellular cation homeostasis;response to chemical stimulus;homeostatic process;cellular homeostasis;t cell activation;chemical homeostasis;ion homeostasis;lymphocyte activation;cation homeostasis
ENSG00000170919	ENSG00000254952	TPT1-AS1	AP001257.1	7	regulation of protein amino acid phosphorylation;lymphocyte differentiation;regulation of interferon gamma biosynthetic process;regulation of peptidyl tyrosine phosphorylation;t cell differentiation;regulation of phosphorylation;leukocyte differentiation
ENSG00000170919	ENSG00000255680	TPT1-AS1	RP11-732A19.9	6	regulation of protein amino acid phosphorylation;regulation of protein modification process;regulation of peptidyl tyrosine phosphorylation;regulation of phosphorylation;peptidyl tyrosine phosphorylation;peptidyl tyrosine modification
ENSG00000170919	ENSG00000255929	TPT1-AS1	RP11-867G2.8	1	notch signaling pathway
ENSG00000170919	ENSG00000256433	TPT1-AS1	RP1-102E24.8	2	dephosphorylation;protein amino acid dephosphorylation
ENSG00000170919	ENSG00000257114	TPT1-AS1	RP11-25I15.3	2	programmed cell death;apoptosis go
ENSG00000170919	ENSG00000257824	TPT1-AS1	RP11-1049A21.2	10	regulation of protein amino acid phosphorylation;lymphocyte differentiation;regulation of protein modification process;regulation of peptidyl tyrosine phosphorylation;t cell differentiation;regulation of phosphorylation;leukocyte differentiation;peptidyl tyrosine phosphorylation;peptidyl amino acid modification;peptidyl tyrosine modification
ENSG00000170919	ENSG00000258168	TPT1-AS1	RP11-588H23.3	3	regulation of protein amino acid phosphorylation;regulation of interferon gamma biosynthetic process;regulation of peptidyl tyrosine phosphorylation
ENSG00000170919	ENSG00000258181	TPT1-AS1	RP11-493L12.4	3	lymphocyte differentiation;t cell differentiation;leukocyte differentiation
ENSG00000170919	ENSG00000258476	TPT1-AS1	RP11-76E17.3	8	regulation of protein amino acid phosphorylation;lymphocyte differentiation;regulation of peptidyl tyrosine phosphorylation;t cell differentiation;regulation of phosphorylation;leukocyte differentiation;peptidyl tyrosine phosphorylation;peptidyl tyrosine modification
ENSG00000170919	ENSG00000258867	TPT1-AS1	RP11-300J18.3	6	regulation of protein amino acid phosphorylation;lymphocyte differentiation;regulation of peptidyl tyrosine phosphorylation;t cell differentiation;regulation of phosphorylation;leukocyte differentiation
ENSG00000170919	ENSG00000259799	TPT1-AS1	RP11-554A11.9	5	transcription initiation;steroid hormone receptor signaling pathway;intracellular receptor mediated signaling pathway;transcription initiation from RNA polymerase ii promoter;androgen receptor signaling pathway
ENSG00000170919	ENSG00000259901	TPT1-AS1	RP5-991G20.4	4	steroid hormone receptor signaling pathway;intracellular receptor mediated signaling pathway;transcription initiation from RNA polymerase ii promoter;androgen receptor signaling pathway
ENSG00000170919	ENSG00000260228	TPT1-AS1	RP11-483P21.2	5	regulation of protein amino acid phosphorylation;regulation of protein modification process;regulation of interferon gamma biosynthetic process;regulation of peptidyl tyrosine phosphorylation;regulation of phosphorylation
ENSG00000170919	ENSG00000260257	TPT1-AS1	RP5-1085F17.3	1	protein DNA complex assembly
ENSG00000170919	ENSG00000260824	TPT1-AS1	CTD-2235H24.2	4	steroid hormone receptor signaling pathway;intracellular receptor mediated signaling pathway;transcription initiation from RNA polymerase ii promoter;androgen receptor signaling pathway
ENSG00000170919	ENSG00000261341	TPT1-AS1	CTD-2568A17.1	5	regulation of protein amino acid phosphorylation;regulation of interferon gamma biosynthetic process;regulation of peptidyl tyrosine phosphorylation;interferon gamma biosynthetic process;interferon gamma production
ENSG00000170919	ENSG00000261638	TPT1-AS1	RP11-700H13.1	1	androgen receptor signaling pathway
ENSG00000170919	ENSG00000261795	TPT1-AS1	RP11-90P13.1	3	regulation of protein amino acid phosphorylation;regulation of interferon gamma biosynthetic process;regulation of peptidyl tyrosine phosphorylation
ENSG00000170919	ENSG00000261997	TPT1-AS1	RP11-212I21.4	4	regulation of protein amino acid phosphorylation;regulation of protein modification process;regulation of peptidyl tyrosine phosphorylation;regulation of phosphorylation
ENSG00000170919	XLOC_001160	TPT1-AS1	XLOC_001160	2	covalent chromatin modification;histone modification
ENSG00000170919	XLOC_001788	TPT1-AS1	XLOC_001788	3	lymphocyte differentiation;t cell differentiation;leukocyte differentiation
ENSG00000170919	XLOC_008720	TPT1-AS1	XLOC_008720	1	notch signaling pathway
ENSG00000170919	XLOC_008986	TPT1-AS1	XLOC_008986	3	covalent chromatin modification;histone modification;chromatin modification
ENSG00000170919	XLOC_010898	TPT1-AS1	XLOC_010898	3	regulation of protein amino acid phosphorylation;regulation of protein modification process;regulation of peptidyl tyrosine phosphorylation
ENSG00000170919	XLOC_011865	TPT1-AS1	XLOC_011865	5	regulation of protein amino acid phosphorylation;regulation of peptidyl tyrosine phosphorylation;regulation of phosphorylation;peptidyl tyrosine phosphorylation;peptidyl tyrosine modification
ENSG00000172965	ENSG00000224032	MIR4435-1HG	EPB41L4A-AS1	4	positive regulation of signal transduction;i kappab kinase nf kappab cascade;positive regulation of i kappab kinase nf kappab cascade;regulation of i kappab kinase nf kappab cascade
ENSG00000172965	ENSG00000231566	MIR4435-1HG	RP5-1158E12.3	1	insulin receptor signaling pathway
ENSG00000172965	ENSG00000233906	MIR4435-1HG	RP11-315I14.2	1	i kappab kinase nf kappab cascade
ENSG00000172965	ENSG00000234292	MIR4435-1HG	RP11-213H15.1	1	regulation of i kappab kinase nf kappab cascade
ENSG00000172965	ENSG00000234996	MIR4435-1HG	RP11-480I12.7	1	regulation of i kappab kinase nf kappab cascade
ENSG00000172965	ENSG00000235117	MIR4435-1HG	RP11-229P13.20	3	i kappab kinase nf kappab cascade;regulation of signal transduction;regulation of i kappab kinase nf kappab cascade
ENSG00000172965	ENSG00000235565	MIR4435-1HG	RP11-86H7.7	1	i kappab kinase nf kappab cascade
ENSG00000172965	ENSG00000240032	MIR4435-1HG	RP11-274H2.3	2	i kappab kinase nf kappab cascade;regulation of i kappab kinase nf kappab cascade
ENSG00000172965	ENSG00000253351	MIR4435-1HG	KB-1047C11.1	1	regulation of i kappab kinase nf kappab cascade
ENSG00000172965	ENSG00000255031	MIR4435-1HG	RP11-802E16.3	2	positive regulation of i kappab kinase nf kappab cascade;regulation of i kappab kinase nf kappab cascade
ENSG00000172965	ENSG00000255750	MIR4435-1HG	RP11-283G6.5	3	i kappab kinase nf kappab cascade;transcription from RNA polymerase ii promoter;regulation of i kappab kinase nf kappab cascade
ENSG00000172965	ENSG00000257097	MIR4435-1HG	RP11-450K4.1	1	positive regulation of developmental process
ENSG00000172965	ENSG00000257114	MIR4435-1HG	RP11-25I15.3	2	programmed cell death;apoptosis go
ENSG00000172965	ENSG00000258476	MIR4435-1HG	RP11-76E17.3	1	regulation of i kappab kinase nf kappab cascade
ENSG00000172965	ENSG00000259062	MIR4435-1HG	ACTN1-AS1	7	negative regulation of apoptosis;regulation of developmental process;anti apoptosis;negative regulation of developmental process;regulation of apoptosis;negative regulation of programmed cell death;regulation of programmed cell death
ENSG00000172965	ENSG00000260838	MIR4435-1HG	RP11-531A24.3	6	positive regulation of signal transduction;i kappab kinase nf kappab cascade;regulation of signal transduction;positive regulation of i kappab kinase nf kappab cascade;protein kinase cascade;regulation of i kappab kinase nf kappab cascade
ENSG00000172965	ENSG00000261344	MIR4435-1HG	ENSG00000261344	4	positive regulation of signal transduction;i kappab kinase nf kappab cascade;positive regulation of i kappab kinase nf kappab cascade;regulation of i kappab kinase nf kappab cascade
ENSG00000173867	ENSG00000186369	RP11-97O12.7	LINC00643	2	jnk cascade;stress activated protein kinase signaling pathway
ENSG00000173867	ENSG00000203999	RP11-97O12.7	RP11-290F20.1	1	i kappab kinase nf kappab cascade
ENSG00000173867	ENSG00000225216	RP11-97O12.7	AC007362.3	1	locomotory behavior
ENSG00000173867	ENSG00000225484	RP11-97O12.7	RP11-773D16.1	4	negative regulation of nucleobasenucleosidenucleotide and nucleic acid metabolic process;negative regulation of cellular metabolic process;negative regulation of transcription;negative regulation of metabolic process
ENSG00000173867	ENSG00000232311	RP11-97O12.7	RP1-249I4.2	2	behavior;locomotory behavior
ENSG00000173867	ENSG00000242808	RP11-97O12.7	SOX2-OT	1	locomotory behavior
ENSG00000173867	ENSG00000254416	RP11-97O12.7	RP11-347E10.1	1	i kappab kinase nf kappab cascade
ENSG00000173867	ENSG00000256234	RP11-97O12.7	RP11-283G6.4	2	i kappab kinase nf kappab cascade;protein kinase cascade
ENSG00000173867	ENSG00000259279	RP11-97O12.7	CTD-2033D15.1	3	behavior;locomotory behavior;response to external stimulus
ENSG00000173867	ENSG00000262223	RP11-97O12.7	RP11-1055B8.3	2	jnk cascade;stress activated protein kinase signaling pathway
ENSG00000174365	ENSG00000225765	SNHG11	AC068535.3	1	transforming growth factor beta receptor signaling pathway
ENSG00000174365	ENSG00000228544	SNHG11	KIAA1984-AS1	8	establishment of protein localization;intracellular protein transport;nuclear transport;protein targeting;macromolecule localization;protein transport;protein localization;nucleocytoplasmic transport
ENSG00000174365	ENSG00000231718	SNHG11	RP11-382E9.1	1	transforming growth factor beta receptor signaling pathway
ENSG00000174365	ENSG00000239445	SNHG11	ST3GAL6-AS1	1	i kappab kinase nf kappab cascade
ENSG00000174365	ENSG00000254267	SNHG11	KB-1458E12.1	1	i kappab kinase nf kappab cascade
ENSG00000174365	ENSG00000257194	SNHG11	RP11-567C2.1	1	transforming growth factor beta receptor signaling pathway
ENSG00000174365	ENSG00000261460	SNHG11	RP11-106M3.3	2	transforming growth factor beta receptor signaling pathway;transmembrane receptor protein serine threonine kinase signaling pathway
ENSG00000174365	ENSG00000262420	SNHG11	RP11-490O6.2	2	transforming growth factor beta receptor signaling pathway;transmembrane receptor protein serine threonine kinase signaling pathway
ENSG00000175061	ENSG00000175873	C17orf76-AS1	AC004840.9	2	RNA export from nucleus;RNA catabolic process
ENSG00000175061	ENSG00000179935	C17orf76-AS1	LINC00652	2	actin filament based process;cytoskeleton organization and biogenesis
ENSG00000175061	ENSG00000204758	C17orf76-AS1	CTC-308K20.1	2	nuclear export;RNA export from nucleus
ENSG00000175061	ENSG00000224093	C17orf76-AS1	RP5-1033H22.2	3	nuclear export;RNA export from nucleus;RNA catabolic process
ENSG00000175061	ENSG00000224950	C17orf76-AS1	RP5-1086K13.1	6	transcription initiation;protein DNA complex assembly;steroid hormone receptor signaling pathway;intracellular receptor mediated signaling pathway;transcription initiation from RNA polymerase ii promoter;androgen receptor signaling pathway
ENSG00000175061	ENSG00000225525	C17orf76-AS1	ENSG00000225525	2	transcription initiation;transcription initiation from RNA polymerase ii promoter
ENSG00000175061	ENSG00000227078	C17orf76-AS1	AC004448.2	1	RNA export from nucleus
ENSG00000175061	ENSG00000227844	C17orf76-AS1	RP13-143G15.3	2	regulation of transcriptionDNA dependent;regulation of RNA metabolic process
ENSG00000175061	ENSG00000229433	C17orf76-AS1	RP11-329B9.1	2	nuclear export;RNA export from nucleus
ENSG00000175061	ENSG00000231175	C17orf76-AS1	RP11-463J7.2	4	nucleobasenucleosidenucleotide and nucleic acid transport;nuclear export;RNA export from nucleus;RNA catabolic process
ENSG00000175061	ENSG00000231189	C17orf76-AS1	AC013448.1	1	RNA export from nucleus
ENSG00000175061	ENSG00000231595	C17orf76-AS1	AC005224.2	1	RNA export from nucleus
ENSG00000175061	ENSG00000232117	C17orf76-AS1	RP11-490N5.2	1	response to hypoxia
ENSG00000175061	ENSG00000232130	C17orf76-AS1	RP11-143P4.2	3	nucleobasenucleosidenucleotide and nucleic acid transport;nuclear export;RNA export from nucleus
ENSG00000175061	ENSG00000233899	C17orf76-AS1	RP4-742C19.8	1	regulation of cyclin dependent protein kinase activity
ENSG00000175061	ENSG00000234290	C17orf76-AS1	AC116366.6	3	nucleobasenucleosidenucleotide and nucleic acid transport;nuclear export;RNA export from nucleus
ENSG00000175061	ENSG00000234871	C17orf76-AS1	RP11-139E24.1	2	nuclear export;RNA export from nucleus
ENSG00000175061	ENSG00000235204	C17orf76-AS1	RP11-121A14.2	2	nucleobasenucleosidenucleotide and nucleic acid transport;RNA export from nucleus
ENSG00000175061	ENSG00000237863	C17orf76-AS1	RP6-24A23.3	1	transcription from RNA polymerase ii promoter
ENSG00000175061	ENSG00000238034	C17orf76-AS1	RP5-1185K9.1	3	negative regulation of apoptosis;anti apoptosis;negative regulation of programmed cell death
ENSG00000175061	ENSG00000238115	C17orf76-AS1	ENSG00000238115	4	nucleobasenucleosidenucleotide and nucleic acid transport;nuclear export;RNA export from nucleus;RNA catabolic process
ENSG00000175061	ENSG00000240032	C17orf76-AS1	RP11-274H2.3	2	i kappab kinase nf kappab cascade;regulation of i kappab kinase nf kappab cascade
ENSG00000175061	ENSG00000247679	C17orf76-AS1	RP11-1277A3.1	2	nuclear export;RNA export from nucleus
ENSG00000175061	ENSG00000249352	C17orf76-AS1	7SK	3	nuclear export;RNA export from nucleus;RNA catabolic process
ENSG00000175061	ENSG00000253664	C17orf76-AS1	RP11-401H2.1	6	nucleobasenucleosidenucleotide and nucleic acid transport;nuclear transport;nuclear export;RNA export from nucleus;RNA catabolic process;nucleocytoplasmic transport
ENSG00000175061	ENSG00000253799	C17orf76-AS1	AB015752.4	3	nucleobasenucleosidenucleotide and nucleic acid transport;nuclear export;RNA export from nucleus
ENSG00000175061	ENSG00000256287	C17orf76-AS1	RP11-664H17.1	3	nucleobasenucleosidenucleotide and nucleic acid transport;nuclear export;RNA export from nucleus
ENSG00000175061	ENSG00000259484	C17orf76-AS1	ENSG00000259484	2	nuclear export;RNA export from nucleus
ENSG00000175061	ENSG00000260281	C17orf76-AS1	RP11-329J18.2	4	nucleobasenucleosidenucleotide and nucleic acid transport;nuclear export;RNA export from nucleus;RNA catabolic process
ENSG00000175061	ENSG00000260442	C17orf76-AS1	RP11-22P6.3	1	regulation of cyclin dependent protein kinase activity
ENSG00000175061	ENSG00000260470	C17orf76-AS1	RP11-834C11.11	2	RNA processing;RNA splicing
ENSG00000175061	ENSG00000260958	C17orf76-AS1	RP11-488I20.8	4	nucleobasenucleosidenucleotide and nucleic acid transport;nuclear export;RNA export from nucleus;RNA catabolic process
ENSG00000175061	ENSG00000260990	C17orf76-AS1	RP3-518E13.2	4	nucleobasenucleosidenucleotide and nucleic acid transport;nuclear export;RNA export from nucleus;RNA catabolic process
ENSG00000175061	ENSG00000261008	C17orf76-AS1	AC004158.2	1	regulation of cyclin dependent protein kinase activity
ENSG00000175061	ENSG00000261659	C17orf76-AS1	LA16c-313D11.12	1	RNA export from nucleus
ENSG00000175061	ENSG00000262117	C17orf76-AS1	BCAR4	2	nucleobasenucleosidenucleotide and nucleic acid transport;RNA export from nucleus
ENSG00000175061	XLOC_006724	C17orf76-AS1	XLOC_006724	3	nucleobasenucleosidenucleotide and nucleic acid transport;nuclear export;RNA export from nucleus
ENSG00000175061	XLOC_008998	C17orf76-AS1	XLOC_008998	2	nucleobasenucleosidenucleotide and nucleic acid transport;RNA export from nucleus
ENSG00000175061	XLOC_012398	C17orf76-AS1	XLOC_012398	1	regulation of cyclin dependent protein kinase activity
ENSG00000175513	ENSG00000187229	TSGA10IP	RP11-161I2.1	2	lymphocyte differentiation;leukocyte differentiation
ENSG00000175513	ENSG00000224358	TSGA10IP	RP11-466F5.8	2	lymphocyte differentiation;leukocyte differentiation
ENSG00000175513	ENSG00000233332	TSGA10IP	RP4-799P18.2	2	lymphocyte differentiation;leukocyte differentiation
ENSG00000175513	ENSG00000233891	TSGA10IP	AC007131.2	3	positive regulation of immune system process;lymphocyte differentiation;leukocyte differentiation
ENSG00000175513	ENSG00000235572	TSGA10IP	RP11-555H7.2	1	lymphocyte differentiation
ENSG00000175513	ENSG00000260005	TSGA10IP	AC027601.1	1	lymphocyte differentiation
ENSG00000175611	ENSG00000179935	LINC00476	LINC00652	2	actin filament based process;cytoskeleton organization and biogenesis
ENSG00000175611	ENSG00000203288	LINC00476	RP11-98D18.9	1	regulation of signal transduction
ENSG00000175611	ENSG00000205885	LINC00476	C1RL-AS1	4	positive regulation of signal transduction;regulation of signal transduction;positive regulation of i kappab kinase nf kappab cascade;regulation of i kappab kinase nf kappab cascade
ENSG00000175611	ENSG00000224032	LINC00476	EPB41L4A-AS1	4	positive regulation of signal transduction;i kappab kinase nf kappab cascade;positive regulation of i kappab kinase nf kappab cascade;regulation of i kappab kinase nf kappab cascade
ENSG00000175611	ENSG00000224165	LINC00476	DNAJC27-AS1	1	response to hypoxia
ENSG00000175611	ENSG00000228649	LINC00476	AC005682.5	2	positive regulation of i kappab kinase nf kappab cascade;regulation of i kappab kinase nf kappab cascade
ENSG00000175611	ENSG00000231877	LINC00476	RP11-177F15.1	1	response to hypoxia
ENSG00000175611	ENSG00000232311	LINC00476	RP1-249I4.2	2	positive regulation of i kappab kinase nf kappab cascade;regulation of i kappab kinase nf kappab cascade
ENSG00000175611	ENSG00000233718	LINC00476	MYCNOS	1	protein kinase cascade
ENSG00000175611	ENSG00000233906	LINC00476	RP11-315I14.2	1	i kappab kinase nf kappab cascade
ENSG00000175611	ENSG00000235565	LINC00476	RP11-86H7.7	1	i kappab kinase nf kappab cascade
ENSG00000175611	ENSG00000235903	LINC00476	CPB2-AS1	3	positive regulation of signal transduction;positive regulation of i kappab kinase nf kappab cascade;regulation of i kappab kinase nf kappab cascade
ENSG00000175611	ENSG00000236021	LINC00476	RP11-195C7.1	3	i kappab kinase nf kappab cascade;positive regulation of i kappab kinase nf kappab cascade;regulation of i kappab kinase nf kappab cascade
ENSG00000175611	ENSG00000236618	LINC00476	PITPNA-AS1	1	response to hypoxia
ENSG00000175611	ENSG00000237863	LINC00476	RP6-24A23.3	1	transcription from RNA polymerase ii promoter
ENSG00000175611	ENSG00000237883	LINC00476	DGUOK-AS1	4	positive regulation of signal transduction;i kappab kinase nf kappab cascade;positive regulation of i kappab kinase nf kappab cascade;regulation of i kappab kinase nf kappab cascade
ENSG00000175611	ENSG00000237927	LINC00476	RP3-393E18.2	1	regulation of signal transduction
ENSG00000175611	ENSG00000241679	LINC00476	RP11-80H8.4	1	positive regulation of i kappab kinase nf kappab cascade
ENSG00000175611	ENSG00000242808	LINC00476	SOX2-OT	2	positive regulation of i kappab kinase nf kappab cascade;regulation of i kappab kinase nf kappab cascade
ENSG00000175611	ENSG00000247828	LINC00476	TMEM161B-AS1	1	response to hypoxia
ENSG00000175611	ENSG00000248275	LINC00476	CTC-338M12.3	1	response to hypoxia
ENSG00000175611	ENSG00000248309	LINC00476	MEF2C-AS1	1	response to hypoxia
ENSG00000175611	ENSG00000248932	LINC00476	RP11-319G6.1	1	response to hypoxia
ENSG00000175611	ENSG00000254267	LINC00476	KB-1458E12.1	1	cytoskeleton organization and biogenesis
ENSG00000175611	ENSG00000256234	LINC00476	RP11-283G6.4	3	i kappab kinase nf kappab cascade;positive regulation of i kappab kinase nf kappab cascade;regulation of i kappab kinase nf kappab cascade
ENSG00000175611	ENSG00000256973	LINC00476	RP11-359J14.2	1	actin filament based process
ENSG00000175611	ENSG00000259375	LINC00476	RP11-815J21.2	5	positive regulation of signal transduction;i kappab kinase nf kappab cascade;regulation of signal transduction;positive regulation of i kappab kinase nf kappab cascade;regulation of i kappab kinase nf kappab cascade
ENSG00000175611	ENSG00000260838	LINC00476	RP11-531A24.3	6	positive regulation of signal transduction;i kappab kinase nf kappab cascade;regulation of signal transduction;positive regulation of i kappab kinase nf kappab cascade;protein kinase cascade;regulation of i kappab kinase nf kappab cascade
ENSG00000175611	ENSG00000261344	LINC00476	ENSG00000261344	4	positive regulation of signal transduction;i kappab kinase nf kappab cascade;positive regulation of i kappab kinase nf kappab cascade;regulation of i kappab kinase nf kappab cascade
ENSG00000175611	XLOC_011865	LINC00476	XLOC_011865	3	i kappab kinase nf kappab cascade;positive regulation of i kappab kinase nf kappab cascade;regulation of i kappab kinase nf kappab cascade
ENSG00000175701	ENSG00000175873	LINC00116	AC004840.9	2	RNA export from nucleus;RNA catabolic process
ENSG00000175701	ENSG00000229983	LINC00116	RP11-15I11.2	1	mRNA processing go 0006397
ENSG00000175701	ENSG00000232117	LINC00116	RP11-490N5.2	1	response to hypoxia
ENSG00000175701	ENSG00000232310	LINC00116	RP11-557H15.4	3	steroid hormone receptor signaling pathway;intracellular receptor mediated signaling pathway;androgen receptor signaling pathway
ENSG00000175701	ENSG00000237863	LINC00116	RP6-24A23.3	1	transcription from RNA polymerase ii promoter
ENSG00000175701	ENSG00000247679	LINC00116	RP11-1277A3.1	2	nuclear export;RNA export from nucleus
ENSG00000175701	ENSG00000250604	LINC00116	RP11-597D13.8	3	steroid hormone receptor signaling pathway;intracellular receptor mediated signaling pathway;androgen receptor signaling pathway
ENSG00000175701	ENSG00000253664	LINC00116	RP11-401H2.1	1	RNA export from nucleus
ENSG00000175701	ENSG00000256287	LINC00116	RP11-664H17.1	3	nucleobasenucleosidenucleotide and nucleic acid transport;nuclear export;RNA export from nucleus
ENSG00000175701	ENSG00000257252	LINC00116	RP11-486A14.2	3	nucleobasenucleosidenucleotide and nucleic acid transport;RNA export from nucleus;RNA catabolic process
ENSG00000175701	ENSG00000259070	LINC00116	LINC00639	1	RNA splicing
ENSG00000175701	ENSG00000259901	LINC00116	RP5-991G20.4	4	steroid hormone receptor signaling pathway;intracellular receptor mediated signaling pathway;transcription initiation from RNA polymerase ii promoter;androgen receptor signaling pathway
ENSG00000175701	ENSG00000260470	LINC00116	RP11-834C11.11	2	RNA processing;RNA splicing
ENSG00000175701	XLOC_004207	LINC00116	XLOC_004207	3	nucleobasenucleosidenucleotide and nucleic acid transport;nuclear export;RNA export from nucleus
ENSG00000175873	ENSG00000177853	AC004840.9	ZNF518A	3	nuclear export;RNA export from nucleus;RNA catabolic process
ENSG00000175873	ENSG00000178977	AC004840.9	LINC00324	2	RNA export from nucleus;RNA catabolic process
ENSG00000175873	ENSG00000179219	AC004840.9	LINC00311	3	nuclear export;RNA export from nucleus;RNA catabolic process
ENSG00000175873	ENSG00000179406	AC004840.9	LINC00174	3	nuclear export;RNA export from nucleus;RNA catabolic process
ENSG00000175873	ENSG00000181798	AC004840.9	LINC00471	3	nuclear export;RNA export from nucleus;RNA catabolic process
ENSG00000175873	ENSG00000182165	AC004840.9	TP53TG1	2	RNA export from nucleus;RNA catabolic process
ENSG00000175873	ENSG00000188185	AC004840.9	LINC00265	3	nuclear export;RNA export from nucleus;RNA catabolic process
ENSG00000175873	ENSG00000188206	AC004840.9	HNRNPU-AS1	3	nuclear export;RNA export from nucleus;RNA catabolic process
ENSG00000175873	ENSG00000197558	AC004840.9	SSPO	9	biopolymer catabolic process;nucleobasenucleosidenucleotide and nucleic acid transport;nuclear transport;nuclear export;RNA export from nucleus;macromolecule catabolic process;cellular macromolecule catabolic process;RNA catabolic process;nucleocytoplasmic transport
ENSG00000175873	ENSG00000203441	AC004840.9	LINC00449	3	nuclear export;RNA export from nucleus;RNA catabolic process
ENSG00000175873	ENSG00000203499	AC004840.9	FAM83H-AS1	2	RNA export from nucleus;RNA catabolic process
ENSG00000175873	ENSG00000203645	AC004840.9	LINC00501	2	RNA export from nucleus;RNA catabolic process
ENSG00000175873	ENSG00000203688	AC004840.9	RP11-351J23.1	4	dephosphorylation;nuclear export;RNA export from nucleus;RNA catabolic process
ENSG00000175873	ENSG00000204380	AC004840.9	AC005042.4	4	nucleobasenucleosidenucleotide and nucleic acid transport;nuclear export;RNA export from nucleus;RNA catabolic process
ENSG00000175873	ENSG00000204758	AC004840.9	CTC-308K20.1	5	nuclear transport;nuclear export;RNA export from nucleus;RNA catabolic process;nucleocytoplasmic transport
ENSG00000175873	ENSG00000204792	AC004840.9	AC104135.3	2	RNA export from nucleus;RNA catabolic process
ENSG00000175873	ENSG00000205559	AC004840.9	CHKB-AS1	2	RNA export from nucleus;RNA catabolic process
ENSG00000175873	ENSG00000206187	AC004840.9	RP11-1084I9.1	2	RNA export from nucleus;RNA catabolic process
ENSG00000175873	ENSG00000214049	AC004840.9	UCA1	4	nucleobasenucleosidenucleotide and nucleic acid transport;nuclear export;RNA export from nucleus;RNA catabolic process
ENSG00000175873	ENSG00000214353	AC004840.9	VAC14-AS1	2	RNA export from nucleus;RNA catabolic process
ENSG00000175873	ENSG00000214837	AC004840.9	RP11-261C10.3	2	RNA export from nucleus;RNA catabolic process
ENSG00000175873	ENSG00000215022	AC004840.9	RP1-257A7.4	4	nucleobasenucleosidenucleotide and nucleic acid transport;nuclear export;RNA export from nucleus;RNA catabolic process
ENSG00000175873	ENSG00000215190	AC004840.9	LINC00680	2	RNA export from nucleus;RNA catabolic process
ENSG00000175873	ENSG00000215417	AC004840.9	MIR17HG	3	nuclear export;RNA export from nucleus;RNA catabolic process
ENSG00000175873	ENSG00000215841	AC004840.9	RP11-800A3.2	3	nuclear export;RNA export from nucleus;RNA catabolic process
ENSG00000175873	ENSG00000215908	AC004840.9	CROCCP2	3	nuclear export;RNA export from nucleus;RNA catabolic process
ENSG00000175873	ENSG00000218510	AC004840.9	LINC00339	3	nucleobasenucleosidenucleotide and nucleic acid transport;RNA export from nucleus;RNA catabolic process
ENSG00000175873	ENSG00000219481	AC004840.9	ENSG00000219481	2	RNA export from nucleus;RNA catabolic process
ENSG00000175873	ENSG00000220908	AC004840.9	RP11-127B16.1	2	RNA export from nucleus;RNA catabolic process
ENSG00000175873	ENSG00000220925	AC004840.9	IGBP1-AS2	3	nuclear export;RNA export from nucleus;RNA catabolic process
ENSG00000175873	ENSG00000222044	AC004840.9	RP5-1039K5.16	3	nuclear export;RNA export from nucleus;RNA catabolic process
ENSG00000175873	ENSG00000223382	AC004840.9	RP1-65J11.1	4	nucleobasenucleosidenucleotide and nucleic acid transport;nuclear export;RNA export from nucleus;RNA catabolic process
ENSG00000175873	ENSG00000223478	AC004840.9	RP11-545E17.3	3	nuclear export;RNA export from nucleus;RNA catabolic process
ENSG00000175873	ENSG00000223649	AC004840.9	RP11-359E8.3	7	nucleobasenucleosidenucleotide and nucleic acid transport;nuclear transport;dephosphorylation;nuclear export;RNA export from nucleus;RNA catabolic process;nucleocytoplasmic transport
ENSG00000175873	ENSG00000223745	AC004840.9	RP4-717I23.3	2	RNA export from nucleus;RNA catabolic process
ENSG00000175873	ENSG00000223768	AC004840.9	LINC00205	3	nuclear export;RNA export from nucleus;RNA catabolic process
ENSG00000175873	ENSG00000223774	AC004840.9	RP11-307B6.3	2	RNA export from nucleus;RNA catabolic process
ENSG00000175873	ENSG00000223783	AC004840.9	AC124944.5	3	nuclear export;RNA export from nucleus;RNA catabolic process
ENSG00000175873	ENSG00000223797	AC004840.9	ENTPD3-AS1	3	nucleobasenucleosidenucleotide and nucleic acid transport;RNA export from nucleus;RNA catabolic process
ENSG00000175873	ENSG00000223870	AC004840.9	AP000233.3	3	nuclear export;RNA export from nucleus;RNA catabolic process
ENSG00000175873	ENSG00000223891	AC004840.9	OSER1-AS1	5	nucleobasenucleosidenucleotide and nucleic acid transport;dephosphorylation;nuclear export;RNA export from nucleus;RNA catabolic process
ENSG00000175873	ENSG00000224017	AC004840.9	AC005022.1	3	nuclear export;RNA export from nucleus;RNA catabolic process
ENSG00000175873	ENSG00000224037	AC004840.9	RP4-781K5.7	5	nucleobasenucleosidenucleotide and nucleic acid transport;dephosphorylation;nuclear export;RNA export from nucleus;RNA catabolic process
ENSG00000175873	ENSG00000224046	AC004840.9	AC005076.5	3	nucleobasenucleosidenucleotide and nucleic acid transport;RNA export from nucleus;RNA catabolic process
ENSG00000175873	ENSG00000224066	AC004840.9	RP4-622L5.7	3	nuclear export;RNA export from nucleus;RNA catabolic process
ENSG00000175873	ENSG00000224090	AC004840.9	AC097468.4	2	RNA export from nucleus;RNA catabolic process
ENSG00000175873	ENSG00000224093	AC004840.9	RP5-1033H22.2	5	nuclear transport;nuclear export;RNA export from nucleus;RNA catabolic process;nucleocytoplasmic transport
ENSG00000175873	ENSG00000224095	AC004840.9	AC108051.1	3	nuclear export;RNA export from nucleus;RNA catabolic process
ENSG00000175873	ENSG00000224152	AC004840.9	AC009506.1	9	biopolymer catabolic process;nucleobasenucleosidenucleotide and nucleic acid transport;dephosphorylation;cellular catabolic process;nuclear export;RNA export from nucleus;macromolecule catabolic process;cellular macromolecule catabolic process;RNA catabolic process
ENSG00000175873	ENSG00000224167	AC004840.9	RP3-522D1.1	2	RNA export from nucleus;RNA catabolic process
ENSG00000175873	ENSG00000224541	AC004840.9	AP001439.2	3	nucleobasenucleosidenucleotide and nucleic acid transport;RNA export from nucleus;RNA catabolic process
ENSG00000175873	ENSG00000224660	AC004840.9	SH3BP5-AS1	3	nuclear export;RNA export from nucleus;RNA catabolic process
ENSG00000175873	ENSG00000225077	AC004840.9	LINC00337	3	nuclear export;RNA export from nucleus;RNA catabolic process
ENSG00000175873	ENSG00000225119	AC004840.9	ENSG00000225119	2	RNA export from nucleus;RNA catabolic process
ENSG00000175873	ENSG00000225241	AC004840.9	ENSG00000225241	3	nuclear export;RNA export from nucleus;RNA catabolic process
ENSG00000175873	ENSG00000225378	AC004840.9	AC015977.6	7	nucleobasenucleosidenucleotide and nucleic acid transport;nuclear transport;dephosphorylation;nuclear export;RNA export from nucleus;RNA catabolic process;nucleocytoplasmic transport
ENSG00000175873	ENSG00000225424	AC004840.9	RP11-168C9.1	2	RNA export from nucleus;RNA catabolic process
ENSG00000175873	ENSG00000225442	AC004840.9	MPRIP-AS1	3	nuclear export;RNA export from nucleus;RNA catabolic process
ENSG00000175873	ENSG00000225554	AC004840.9	RP11-527D7.1	3	nuclear export;RNA export from nucleus;RNA catabolic process
ENSG00000175873	ENSG00000225611	AC004840.9	RP11-70C1.1	2	RNA export from nucleus;RNA catabolic process
ENSG00000175873	ENSG00000225667	AC004840.9	LINC00505	3	nuclear export;RNA export from nucleus;RNA catabolic process
ENSG00000175873	ENSG00000225675	AC004840.9	RP4-784A16.5	2	RNA export from nucleus;RNA catabolic process
ENSG00000175873	ENSG00000225793	AC004840.9	RP1-234P15.4	2	RNA export from nucleus;RNA catabolic process
ENSG00000175873	ENSG00000225860	AC004840.9	RP11-1018N14.2	2	RNA export from nucleus;RNA catabolic process
ENSG00000175873	ENSG00000225886	AC004840.9	RP11-288L9.4	3	nuclear export;RNA export from nucleus;RNA catabolic process
ENSG00000175873	ENSG00000225914	AC004840.9	XXbac-BPG154L12.4	3	nuclear export;RNA export from nucleus;RNA catabolic process
ENSG00000175873	ENSG00000225973	AC004840.9	RP11-139H15.1	3	nuclear export;RNA export from nucleus;RNA catabolic process
ENSG00000175873	ENSG00000226004	AC004840.9	RP11-10J5.1	3	nucleobasenucleosidenucleotide and nucleic acid transport;RNA export from nucleus;RNA catabolic process
ENSG00000175873	ENSG00000226194	AC004840.9	RP1-137D17.1	5	nuclear transport;nuclear export;RNA export from nucleus;RNA catabolic process;nucleocytoplasmic transport
ENSG00000175873	ENSG00000226204	AC004840.9	AL157359.3	4	dephosphorylation;nuclear export;RNA export from nucleus;RNA catabolic process
ENSG00000175873	ENSG00000226235	AC004840.9	LEMD1-AS1	2	RNA export from nucleus;RNA catabolic process
ENSG00000175873	ENSG00000226337	AC004840.9	RP11-274B18.4	7	nucleobasenucleosidenucleotide and nucleic acid transport;nuclear transport;dephosphorylation;nuclear export;RNA export from nucleus;RNA catabolic process;nucleocytoplasmic transport
ENSG00000175873	ENSG00000226352	AC004840.9	RP11-523H24.3	3	nuclear export;RNA export from nucleus;RNA catabolic process
ENSG00000175873	ENSG00000226380	AC004840.9	AC058791.1	2	RNA export from nucleus;RNA catabolic process
ENSG00000175873	ENSG00000226419	AC004840.9	RP11-31F15.1	3	nuclear export;RNA export from nucleus;RNA catabolic process
ENSG00000175873	ENSG00000226445	AC004840.9	XXyac-YX65C7_A.2	3	nuclear export;RNA export from nucleus;RNA catabolic process
ENSG00000175873	ENSG00000226526	AC004840.9	RP1-37C10.3	3	nuclear export;RNA export from nucleus;RNA catabolic process
ENSG00000175873	ENSG00000226527	AC004840.9	AP000289.6	3	nuclear export;RNA export from nucleus;RNA catabolic process
ENSG00000175873	ENSG00000226533	AC004840.9	BTBD9-AS1	2	RNA export from nucleus;RNA catabolic process
ENSG00000175873	ENSG00000226601	AC004840.9	RP11-239E10.3	2	RNA export from nucleus;RNA catabolic process
ENSG00000175873	ENSG00000226676	AC004840.9	RP11-589B3.6	3	nuclear export;RNA export from nucleus;RNA catabolic process
ENSG00000175873	ENSG00000226711	AC004840.9	FAM66C	3	nuclear export;RNA export from nucleus;RNA catabolic process
ENSG00000175873	ENSG00000226833	AC004840.9	AC097724.3	3	nuclear export;RNA export from nucleus;RNA catabolic process
ENSG00000175873	ENSG00000227060	AC004840.9	LINC00629	2	RNA export from nucleus;RNA catabolic process
ENSG00000175873	ENSG00000227061	AC004840.9	AC079779.7	4	nucleobasenucleosidenucleotide and nucleic acid transport;nuclear export;RNA export from nucleus;RNA catabolic process
ENSG00000175873	ENSG00000227078	AC004840.9	AC004448.2	5	nuclear transport;nuclear export;RNA export from nucleus;RNA catabolic process;nucleocytoplasmic transport
ENSG00000175873	ENSG00000227301	AC004840.9	RP11-384P7.5	2	RNA export from nucleus;RNA catabolic process
ENSG00000175873	ENSG00000227363	AC004840.9	AC019172.2	4	nucleobasenucleosidenucleotide and nucleic acid transport;nuclear export;RNA export from nucleus;RNA catabolic process
ENSG00000175873	ENSG00000227364	AC004840.9	AC018685.2	6	nucleobasenucleosidenucleotide and nucleic acid transport;nuclear transport;nuclear export;RNA export from nucleus;RNA catabolic process;nucleocytoplasmic transport
ENSG00000175873	ENSG00000227599	AC004840.9	RP4-753D4.2	3	nuclear export;RNA export from nucleus;RNA catabolic process
ENSG00000175873	ENSG00000227681	AC004840.9	RP11-307P5.1	3	nuclear export;RNA export from nucleus;RNA catabolic process
ENSG00000175873	ENSG00000227877	AC004840.9	LINC00948	2	RNA export from nucleus;RNA catabolic process
ENSG00000175873	ENSG00000227946	AC004840.9	AC007383.3	5	nucleobasenucleosidenucleotide and nucleic acid transport;dephosphorylation;nuclear export;RNA export from nucleus;RNA catabolic process
ENSG00000175873	ENSG00000227953	AC004840.9	RP11-439E19.3	3	nuclear export;RNA export from nucleus;RNA catabolic process
ENSG00000175873	ENSG00000228037	AC004840.9	RP3-395M20.9	2	RNA export from nucleus;RNA catabolic process
ENSG00000175873	ENSG00000228246	AC004840.9	ENSG00000228246	2	RNA export from nucleus;RNA catabolic process
ENSG00000175873	ENSG00000228391	AC004840.9	AC011995.3	3	nuclear export;RNA export from nucleus;RNA catabolic process
ENSG00000175873	ENSG00000228392	AC004840.9	RP11-343J18.1	2	RNA export from nucleus;RNA catabolic process
ENSG00000175873	ENSG00000228393	AC004840.9	RP11-325F22.3	3	nuclear export;RNA export from nucleus;RNA catabolic process
ENSG00000175873	ENSG00000228420	AC004840.9	RP4-735C1.6	3	nucleobasenucleosidenucleotide and nucleic acid transport;RNA export from nucleus;RNA catabolic process
ENSG00000175873	ENSG00000228436	AC004840.9	RP5-864K19.4	3	nuclear export;RNA export from nucleus;RNA catabolic process
ENSG00000175873	ENSG00000228481	AC004840.9	U51244.2	3	nuclear export;RNA export from nucleus;RNA catabolic process
ENSG00000175873	ENSG00000228485	AC004840.9	RP11-567J24.4	2	RNA export from nucleus;RNA catabolic process
ENSG00000175873	ENSG00000228486	AC004840.9	AC017099.3	3	nuclear export;RNA export from nucleus;RNA catabolic process
ENSG00000175873	ENSG00000228509	AC004840.9	AC006460.2	6	nucleobasenucleosidenucleotide and nucleic acid transport;nuclear transport;nuclear export;RNA export from nucleus;RNA catabolic process;nucleocytoplasmic transport
ENSG00000175873	ENSG00000228527	AC004840.9	RP11-179B15.5	2	RNA export from nucleus;RNA catabolic process
ENSG00000175873	ENSG00000228548	AC004840.9	ITPKB-AS1	6	nucleobasenucleosidenucleotide and nucleic acid transport;nuclear transport;nuclear export;RNA export from nucleus;RNA catabolic process;nucleocytoplasmic transport
ENSG00000175873	ENSG00000228669	AC004840.9	LINC00448	3	nuclear export;RNA export from nucleus;RNA catabolic process
ENSG00000175873	ENSG00000228794	AC004840.9	RP11-206L10.11	4	nucleobasenucleosidenucleotide and nucleic acid transport;nuclear export;RNA export from nucleus;RNA catabolic process
ENSG00000175873	ENSG00000228812	AC004840.9	RP11-157P1.5	2	RNA export from nucleus;RNA catabolic process
ENSG00000175873	ENSG00000228826	AC004840.9	RP11-344P13.4	3	nuclear export;RNA export from nucleus;RNA catabolic process
ENSG00000175873	ENSG00000228889	AC004840.9	UBAC2-AS1	7	biopolymer catabolic process;nucleobasenucleosidenucleotide and nucleic acid transport;nuclear export;RNA export from nucleus;macromolecule catabolic process;cellular macromolecule catabolic process;RNA catabolic process
ENSG00000175873	ENSG00000228918	AC004840.9	GS1-122H1.2	3	nuclear export;RNA export from nucleus;RNA catabolic process
ENSG00000175873	ENSG00000228951	AC004840.9	RP11-336A10.4	2	RNA export from nucleus;RNA catabolic process
ENSG00000175873	ENSG00000228952	AC004840.9	RP11-567G11.1	3	nuclear export;RNA export from nucleus;RNA catabolic process
ENSG00000175873	ENSG00000229021	AC004840.9	NBPF18P	2	RNA export from nucleus;RNA catabolic process
ENSG00000175873	ENSG00000229044	AC004840.9	RP11-266K22.2	3	nuclear export;RNA export from nucleus;RNA catabolic process
ENSG00000175873	ENSG00000229127	AC004840.9	AC007038.7	3	nuclear export;RNA export from nucleus;RNA catabolic process
ENSG00000175873	ENSG00000229153	AC004840.9	EPHA1-AS1	3	nuclear export;RNA export from nucleus;RNA catabolic process
ENSG00000175873	ENSG00000229180	AC004840.9	GS1-124K5.11	2	RNA export from nucleus;RNA catabolic process
ENSG00000175873	ENSG00000229214	AC004840.9	LINC00242	4	dephosphorylation;nuclear export;RNA export from nucleus;RNA catabolic process
ENSG00000175873	ENSG00000229299	AC004840.9	RP4-583P15.10	2	RNA export from nucleus;RNA catabolic process
ENSG00000175873	ENSG00000229389	AC004840.9	CTD-2022H16.1	3	nuclear export;RNA export from nucleus;RNA catabolic process
ENSG00000175873	ENSG00000229433	AC004840.9	RP11-329B9.1	4	dephosphorylation;nuclear export;RNA export from nucleus;RNA catabolic process
ENSG00000175873	ENSG00000229537	AC004840.9	RP11-5P4.1	3	nuclear export;RNA export from nucleus;RNA catabolic process
ENSG00000175873	ENSG00000229591	AC004840.9	RP5-981O7.2	3	nuclear export;RNA export from nucleus;RNA catabolic process
ENSG00000175873	ENSG00000229625	AC004840.9	RP11-44N12.2	2	RNA export from nucleus;RNA catabolic process
ENSG00000175873	ENSG00000229656	AC004840.9	RP11-462L8.1	6	nucleobasenucleosidenucleotide and nucleic acid transport;nuclear transport;nuclear export;RNA export from nucleus;RNA catabolic process;nucleocytoplasmic transport
ENSG00000175873	ENSG00000229728	AC004840.9	RP11-314N13.3	3	nuclear export;RNA export from nucleus;RNA catabolic process
ENSG00000175873	ENSG00000229782	AC004840.9	AC118754.4	2	RNA export from nucleus;RNA catabolic process
ENSG00000175873	ENSG00000229848	AC004840.9	RP13-766D20.2	4	nucleobasenucleosidenucleotide and nucleic acid transport;nuclear export;RNA export from nucleus;RNA catabolic process
ENSG00000175873	ENSG00000230023	AC004840.9	RP11-10N16.2	3	nuclear export;RNA export from nucleus;RNA catabolic process
ENSG00000175873	ENSG00000230124	AC004840.9	RP5-1180C10.2	3	nuclear export;RNA export from nucleus;RNA catabolic process
ENSG00000175873	ENSG00000230176	AC004840.9	RP4-779E11.3	2	RNA export from nucleus;RNA catabolic process
ENSG00000175873	ENSG00000230177	AC004840.9	RP5-1112D6.4	2	RNA export from nucleus;RNA catabolic process
ENSG00000175873	ENSG00000230289	AC004840.9	RP11-334J6.6	2	RNA export from nucleus;RNA catabolic process
ENSG00000175873	ENSG00000230387	AC004840.9	RP4-737E23.2	2	RNA export from nucleus;RNA catabolic process
ENSG00000175873	ENSG00000230448	AC004840.9	LINC00276	3	nuclear export;RNA export from nucleus;RNA catabolic process
ENSG00000175873	ENSG00000230489	AC004840.9	VAV3-AS1	2	RNA export from nucleus;RNA catabolic process
ENSG00000175873	ENSG00000230544	AC004840.9	LINC00453	4	nucleobasenucleosidenucleotide and nucleic acid transport;nuclear export;RNA export from nucleus;RNA catabolic process
ENSG00000175873	ENSG00000230551	AC004840.9	CTB-89H12.4	2	RNA export from nucleus;RNA catabolic process
ENSG00000175873	ENSG00000230561	AC004840.9	CTC-228N24.1	3	nuclear export;RNA export from nucleus;RNA catabolic process
ENSG00000175873	ENSG00000230569	AC004840.9	AC114763.1	5	nuclear transport;nuclear export;RNA export from nucleus;RNA catabolic process;nucleocytoplasmic transport
ENSG00000175873	ENSG00000230590	AC004840.9	FTX	3	nuclear export;RNA export from nucleus;RNA catabolic process
ENSG00000175873	ENSG00000230606	AC004840.9	AC159540.1	3	nuclear export;RNA export from nucleus;RNA catabolic process
ENSG00000175873	ENSG00000230631	AC004840.9	RP11-359N11.1	3	nuclear export;RNA export from nucleus;RNA catabolic process
ENSG00000175873	ENSG00000230641	AC004840.9	USP12-AS2	3	nuclear export;RNA export from nucleus;RNA catabolic process
ENSG00000175873	ENSG00000230812	AC004840.9	RP4-794H19.4	3	nuclear export;RNA export from nucleus;RNA catabolic process
ENSG00000175873	ENSG00000230896	AC004840.9	RP11-767N6.7	6	nucleobasenucleosidenucleotide and nucleic acid transport;nuclear transport;nuclear export;RNA export from nucleus;RNA catabolic process;nucleocytoplasmic transport
ENSG00000175873	ENSG00000230918	AC004840.9	AC008063.2	3	nuclear export;RNA export from nucleus;RNA catabolic process
ENSG00000175873	ENSG00000230920	AC004840.9	RP11-527D15.1	3	nuclear export;RNA export from nucleus;RNA catabolic process
ENSG00000175873	ENSG00000230945	AC004840.9	RP11-394O9.1	3	nuclear export;RNA export from nucleus;RNA catabolic process
ENSG00000175873	ENSG00000231025	AC004840.9	RP11-175O19.4	2	RNA export from nucleus;RNA catabolic process
ENSG00000175873	ENSG00000231061	AC004840.9	LINC00395	2	RNA export from nucleus;RNA catabolic process
ENSG00000175873	ENSG00000231113	AC004840.9	RP3-475N16.1	3	nuclear export;RNA export from nucleus;RNA catabolic process
ENSG00000175873	ENSG00000231175	AC004840.9	RP11-463J7.2	5	nucleobasenucleosidenucleotide and nucleic acid transport;dephosphorylation;nuclear export;RNA export from nucleus;RNA catabolic process
ENSG00000175873	ENSG00000231177	AC004840.9	LINC00852	2	RNA export from nucleus;RNA catabolic process
ENSG00000175873	ENSG00000231189	AC004840.9	AC013448.1	7	nucleobasenucleosidenucleotide and nucleic acid transport;nuclear transport;dephosphorylation;nuclear export;RNA export from nucleus;RNA catabolic process;nucleocytoplasmic transport
ENSG00000175873	ENSG00000231201	AC004840.9	AF127577.11	6	nucleobasenucleosidenucleotide and nucleic acid transport;nuclear transport;nuclear export;RNA export from nucleus;RNA catabolic process;nucleocytoplasmic transport
ENSG00000175873	ENSG00000231298	AC004840.9	LINC00704	4	nucleobasenucleosidenucleotide and nucleic acid transport;nuclear export;RNA export from nucleus;RNA catabolic process
ENSG00000175873	ENSG00000231329	AC004840.9	RP1-225E12.2	3	nuclear export;RNA export from nucleus;RNA catabolic process
ENSG00000175873	ENSG00000231365	AC004840.9	RP11-418J17.1	3	nuclear export;RNA export from nucleus;RNA catabolic process
ENSG00000175873	ENSG00000231422	AC004840.9	RP11-80K21.3	3	nuclear export;RNA export from nucleus;RNA catabolic process
ENSG00000175873	ENSG00000231427	AC004840.9	RP11-436F9.1	4	nucleobasenucleosidenucleotide and nucleic acid transport;nuclear export;RNA export from nucleus;RNA catabolic process
ENSG00000175873	ENSG00000231428	AC004840.9	RP11-472K17.1	3	nuclear export;RNA export from nucleus;RNA catabolic process
ENSG00000175873	ENSG00000231476	AC004840.9	AC074389.5	3	nuclear export;RNA export from nucleus;RNA catabolic process
ENSG00000175873	ENSG00000231510	AC004840.9	RP11-542C10.1	2	RNA export from nucleus;RNA catabolic process
ENSG00000175873	ENSG00000231581	AC004840.9	ENSG00000231581	4	nucleobasenucleosidenucleotide and nucleic acid transport;nuclear export;RNA export from nucleus;RNA catabolic process
ENSG00000175873	ENSG00000231595	AC004840.9	AC005224.2	5	nuclear transport;nuclear export;RNA export from nucleus;RNA catabolic process;nucleocytoplasmic transport
ENSG00000175873	ENSG00000231662	AC004840.9	RP11-686D16.1	2	RNA export from nucleus;RNA catabolic process
ENSG00000175873	ENSG00000231674	AC004840.9	LINC00410	2	RNA export from nucleus;RNA catabolic process
ENSG00000175873	ENSG00000231769	AC004840.9	RP1-8B1.4	2	RNA export from nucleus;RNA catabolic process
ENSG00000175873	ENSG00000231829	AC004840.9	RP11-310E22.5	2	RNA export from nucleus;RNA catabolic process
ENSG00000175873	ENSG00000231877	AC004840.9	RP11-177F15.1	3	nucleobasenucleosidenucleotide and nucleic acid transport;RNA export from nucleus;RNA catabolic process
ENSG00000175873	ENSG00000231983	AC004840.9	LINC00415	3	nuclear export;RNA export from nucleus;RNA catabolic process
ENSG00000175873	ENSG00000232065	AC004840.9	AC023797.1	3	nucleobasenucleosidenucleotide and nucleic acid transport;RNA export from nucleus;RNA catabolic process
ENSG00000175873	ENSG00000232118	AC004840.9	BACH1-AS1	7	nucleobasenucleosidenucleotide and nucleic acid transport;nuclear transport;dephosphorylation;nuclear export;RNA export from nucleus;RNA catabolic process;nucleocytoplasmic transport
ENSG00000175873	ENSG00000232120	AC004840.9	RP11-349P19.1	3	nuclear export;RNA export from nucleus;RNA catabolic process
ENSG00000175873	ENSG00000232130	AC004840.9	RP11-143P4.2	8	nucleobasenucleosidenucleotide and nucleic acid transport;nuclear transport;dephosphorylation;nuclear export;macromolecule localization;RNA export from nucleus;RNA catabolic process;nucleocytoplasmic transport
ENSG00000175873	ENSG00000232184	AC004840.9	RP11-370K11.1	3	nuclear export;RNA export from nucleus;RNA catabolic process
ENSG00000175873	ENSG00000232328	AC004840.9	AC011286.1	2	RNA export from nucleus;RNA catabolic process
ENSG00000175873	ENSG00000232412	AC004840.9	RP1-315G1.3	3	nucleobasenucleosidenucleotide and nucleic acid transport;RNA export from nucleus;RNA catabolic process
ENSG00000175873	ENSG00000232416	AC004840.9	BPESC1	2	RNA export from nucleus;RNA catabolic process
ENSG00000175873	ENSG00000232564	AC004840.9	RP4-591N18.2	2	RNA export from nucleus;RNA catabolic process
ENSG00000175873	ENSG00000232586	AC004840.9	RP11-46A10.4	3	nuclear export;RNA export from nucleus;RNA catabolic process
ENSG00000175873	ENSG00000232590	AC004840.9	RP11-128I7.1	4	nucleobasenucleosidenucleotide and nucleic acid transport;nuclear export;RNA export from nucleus;RNA catabolic process
ENSG00000175873	ENSG00000232606	AC004840.9	AC010090.1	3	nuclear export;RNA export from nucleus;RNA catabolic process
ENSG00000175873	ENSG00000232633	AC004840.9	CTD-2201G3.1	4	nucleobasenucleosidenucleotide and nucleic acid transport;nuclear export;RNA export from nucleus;RNA catabolic process
ENSG00000175873	ENSG00000232693	AC004840.9	AC012370.2	3	nuclear export;RNA export from nucleus;RNA catabolic process
ENSG00000175873	ENSG00000232725	AC004840.9	U52111.14	2	RNA export from nucleus;RNA catabolic process
ENSG00000175873	ENSG00000232756	AC004840.9	RP5-1185I7.1	10	biopolymer catabolic process;nucleobasenucleosidenucleotide and nucleic acid transport;nuclear transport;dephosphorylation;nuclear export;RNA export from nucleus;macromolecule catabolic process;cellular macromolecule catabolic process;RNA catabolic process;nucleocytoplasmic transport
ENSG00000175873	ENSG00000232828	AC004840.9	AF196970.3	3	nuclear export;RNA export from nucleus;RNA catabolic process
ENSG00000175873	ENSG00000232832	AC004840.9	LMLN-AS1	2	RNA export from nucleus;RNA catabolic process
ENSG00000175873	ENSG00000232860	AC004840.9	SMG7-AS1	2	RNA export from nucleus;RNA catabolic process
ENSG00000175873	ENSG00000232876	AC004840.9	CTA-212D2.2	6	nucleobasenucleosidenucleotide and nucleic acid transport;nuclear transport;nuclear export;RNA export from nucleus;RNA catabolic process;nucleocytoplasmic transport
ENSG00000175873	ENSG00000232931	AC004840.9	LINC00342	3	nuclear export;RNA export from nucleus;RNA catabolic process
ENSG00000175873	ENSG00000233006	AC004840.9	AC034220.3	2	RNA export from nucleus;RNA catabolic process
ENSG00000175873	ENSG00000233184	AC004840.9	RP11-421L21.3	3	nucleobasenucleosidenucleotide and nucleic acid transport;RNA export from nucleus;RNA catabolic process
ENSG00000175873	ENSG00000233246	AC004840.9	RP11-415J8.5	3	nuclear export;RNA export from nucleus;RNA catabolic process
ENSG00000175873	ENSG00000233342	AC004840.9	RP11-235G24.3	4	dephosphorylation;nuclear export;RNA export from nucleus;RNA catabolic process
ENSG00000175873	ENSG00000233359	AC004840.9	RP11-202K23.1	6	nuclear transport;dephosphorylation;nuclear export;RNA export from nucleus;RNA catabolic process;nucleocytoplasmic transport
ENSG00000175873	ENSG00000233559	AC004840.9	AC016831.7	3	nuclear export;RNA export from nucleus;RNA catabolic process
ENSG00000175873	ENSG00000233577	AC004840.9	RP3-462D8.2	2	RNA export from nucleus;RNA catabolic process
ENSG00000175873	ENSG00000233620	AC004840.9	RP11-22M7.2	2	RNA export from nucleus;RNA catabolic process
ENSG00000175873	ENSG00000233682	AC004840.9	RP11-13P5.2	5	nucleobasenucleosidenucleotide and nucleic acid transport;dephosphorylation;nuclear export;RNA export from nucleus;RNA catabolic process
ENSG00000175873	ENSG00000233757	AC004840.9	AC092835.2	3	nuclear export;RNA export from nucleus;RNA catabolic process
ENSG00000175873	ENSG00000233799	AC004840.9	AC139887.4	3	nuclear export;RNA export from nucleus;RNA catabolic process
ENSG00000175873	ENSG00000233848	AC004840.9	RP3-348I23.2	2	RNA export from nucleus;RNA catabolic process
ENSG00000175873	ENSG00000233851	AC004840.9	LATS2-AS1	2	RNA export from nucleus;RNA catabolic process
ENSG00000175873	ENSG00000233871	AC004840.9	DLG5-AS1	3	nuclear export;RNA export from nucleus;RNA catabolic process
ENSG00000175873	ENSG00000233875	AC004840.9	RP11-61L14.6	3	nuclear export;RNA export from nucleus;RNA catabolic process
ENSG00000175873	ENSG00000233988	AC004840.9	ADAM6	3	nuclear export;RNA export from nucleus;RNA catabolic process
ENSG00000175873	ENSG00000234117	AC004840.9	RP11-259P20.1	2	RNA export from nucleus;RNA catabolic process
ENSG00000175873	ENSG00000234170	AC004840.9	RP11-446F3.2	3	nuclear export;RNA export from nucleus;RNA catabolic process
ENSG00000175873	ENSG00000234171	AC004840.9	AC108488.3	3	nucleobasenucleosidenucleotide and nucleic acid transport;RNA export from nucleus;RNA catabolic process
ENSG00000175873	ENSG00000234203	AC004840.9	RP5-1050D4.2	10	biopolymer catabolic process;nucleobasenucleosidenucleotide and nucleic acid transport;nuclear transport;dephosphorylation;nuclear export;RNA export from nucleus;macromolecule catabolic process;cellular macromolecule catabolic process;RNA catabolic process;nucleocytoplasmic transport
ENSG00000175873	ENSG00000234248	AC004840.9	RP11-799O21.2	2	RNA export from nucleus;RNA catabolic process
ENSG00000175873	ENSG00000234290	AC004840.9	AC116366.6	10	biopolymer catabolic process;nucleobasenucleosidenucleotide and nucleic acid transport;nuclear transport;dephosphorylation;nuclear export;RNA export from nucleus;macromolecule catabolic process;cellular macromolecule catabolic process;RNA catabolic process;nucleocytoplasmic transport
ENSG00000175873	ENSG00000234327	AC004840.9	AC012146.7	3	nucleobasenucleosidenucleotide and nucleic acid transport;RNA export from nucleus;RNA catabolic process
ENSG00000175873	ENSG00000234393	AC004840.9	RP11-211N11.5	3	nuclear export;RNA export from nucleus;RNA catabolic process
ENSG00000175873	ENSG00000234425	AC004840.9	RP11-528G1.2	3	nuclear export;RNA export from nucleus;RNA catabolic process
ENSG00000175873	ENSG00000234578	AC004840.9	RP4-784A16.1	3	nuclear export;RNA export from nucleus;RNA catabolic process
ENSG00000175873	ENSG00000234584	AC004840.9	AC019186.1	3	nuclear export;RNA export from nucleus;RNA catabolic process
ENSG00000175873	ENSG00000234601	AC004840.9	CHRM3-AS1	2	RNA export from nucleus;RNA catabolic process
ENSG00000175873	ENSG00000234608	AC004840.9	MAPKAPK5-AS1	3	nucleobasenucleosidenucleotide and nucleic acid transport;RNA export from nucleus;RNA catabolic process
ENSG00000175873	ENSG00000234617	AC004840.9	SNRK-AS1	3	nuclear export;RNA export from nucleus;RNA catabolic process
ENSG00000175873	ENSG00000234626	AC004840.9	RP1-149A16.12	3	nuclear export;RNA export from nucleus;RNA catabolic process
ENSG00000175873	ENSG00000234635	AC004840.9	LINC00849	6	nucleobasenucleosidenucleotide and nucleic acid transport;dephosphorylation;nuclear export;RNA export from nucleus;cellular macromolecule catabolic process;RNA catabolic process
ENSG00000175873	ENSG00000234636	AC004840.9	MED14-AS1	6	nucleobasenucleosidenucleotide and nucleic acid transport;nuclear transport;nuclear export;RNA export from nucleus;RNA catabolic process;nucleocytoplasmic transport
ENSG00000175873	ENSG00000234766	AC004840.9	RP11-56H2.2	5	nucleobasenucleosidenucleotide and nucleic acid transport;dephosphorylation;nuclear export;RNA export from nucleus;RNA catabolic process
ENSG00000175873	ENSG00000234771	AC004840.9	RP11-395P17.3	3	nuclear export;RNA export from nucleus;RNA catabolic process
ENSG00000175873	ENSG00000234871	AC004840.9	RP11-139E24.1	3	nuclear export;RNA export from nucleus;RNA catabolic process
ENSG00000175873	ENSG00000234928	AC004840.9	AP000344.3	2	RNA export from nucleus;RNA catabolic process
ENSG00000175873	ENSG00000235033	AC004840.9	RP11-61I13.3	4	nucleobasenucleosidenucleotide and nucleic acid transport;nuclear export;RNA export from nucleus;RNA catabolic process
ENSG00000175873	ENSG00000235054	AC004840.9	RP5-1166F10.1	3	nuclear export;RNA export from nucleus;RNA catabolic process
ENSG00000175873	ENSG00000235204	AC004840.9	RP11-121A14.2	4	nucleobasenucleosidenucleotide and nucleic acid transport;nuclear export;RNA export from nucleus;RNA catabolic process
ENSG00000175873	ENSG00000235215	AC004840.9	RP11-145M4.2	2	RNA export from nucleus;RNA catabolic process
ENSG00000175873	ENSG00000235453	AC004840.9	TOPORS-AS1	2	RNA export from nucleus;RNA catabolic process
ENSG00000175873	ENSG00000235530	AC004840.9	AC087294.2	2	RNA export from nucleus;RNA catabolic process
ENSG00000175873	ENSG00000235645	AC004840.9	ENSG00000235645	6	nucleobasenucleosidenucleotide and nucleic acid transport;nuclear transport;nuclear export;RNA export from nucleus;RNA catabolic process;nucleocytoplasmic transport
ENSG00000175873	ENSG00000235669	AC004840.9	AC004593.3	5	nucleobasenucleosidenucleotide and nucleic acid transport;dephosphorylation;nuclear export;RNA export from nucleus;RNA catabolic process
ENSG00000175873	ENSG00000235767	AC004840.9	ENSG00000235767	3	nuclear export;RNA export from nucleus;RNA catabolic process
ENSG00000175873	ENSG00000235849	AC004840.9	HS6ST2-AS1	3	nuclear export;RNA export from nucleus;RNA catabolic process
ENSG00000175873	ENSG00000235890	AC004840.9	TSPEAR-AS1	3	nucleobasenucleosidenucleotide and nucleic acid transport;RNA export from nucleus;RNA catabolic process
ENSG00000175873	ENSG00000235933	AC004840.9	RP5-1185H19.2	3	nuclear export;RNA export from nucleus;RNA catabolic process
ENSG00000175873	ENSG00000236066	AC004840.9	RP11-389O22.1	3	nuclear export;RNA export from nucleus;RNA catabolic process
ENSG00000175873	ENSG00000236092	AC004840.9	ENSG00000236092	7	nucleobasenucleosidenucleotide and nucleic acid transport;nuclear transport;dephosphorylation;nuclear export;RNA export from nucleus;RNA catabolic process;nucleocytoplasmic transport
ENSG00000175873	ENSG00000236117	AC004840.9	RP4-754E20__A.5	4	nucleobasenucleosidenucleotide and nucleic acid transport;nuclear export;RNA export from nucleus;RNA catabolic process
ENSG00000175873	ENSG00000236169	AC004840.9	RP11-38M15.3	6	nucleobasenucleosidenucleotide and nucleic acid transport;nuclear transport;nuclear export;RNA export from nucleus;RNA catabolic process;nucleocytoplasmic transport
ENSG00000175873	ENSG00000236194	AC004840.9	AC003104.1	3	nuclear export;RNA export from nucleus;RNA catabolic process
ENSG00000175873	ENSG00000236200	AC004840.9	KDM4A-AS1	4	dephosphorylation;nuclear export;RNA export from nucleus;RNA catabolic process
ENSG00000175873	ENSG00000236204	AC004840.9	AC092594.1	4	nucleobasenucleosidenucleotide and nucleic acid transport;nuclear export;RNA export from nucleus;RNA catabolic process
ENSG00000175873	ENSG00000236255	AC004840.9	AC009404.2	6	nucleobasenucleosidenucleotide and nucleic acid transport;nuclear transport;nuclear export;RNA export from nucleus;RNA catabolic process;nucleocytoplasmic transport
ENSG00000175873	ENSG00000236311	AC004840.9	ENSG00000236311	3	nuclear export;RNA export from nucleus;RNA catabolic process
ENSG00000175873	ENSG00000236370	AC004840.9	ENSG00000236370	3	nuclear export;RNA export from nucleus;RNA catabolic process
ENSG00000175873	ENSG00000236432	AC004840.9	AC097662.2	2	RNA export from nucleus;RNA catabolic process
ENSG00000175873	ENSG00000236461	AC004840.9	RP11-523L1.2	6	nuclear transport;dephosphorylation;nuclear export;RNA export from nucleus;RNA catabolic process;nucleocytoplasmic transport
ENSG00000175873	ENSG00000236466	AC004840.9	RP11-795J1.1	4	nucleobasenucleosidenucleotide and nucleic acid transport;nuclear export;RNA export from nucleus;RNA catabolic process
ENSG00000175873	ENSG00000236507	AC004840.9	RP5-1050E16.1	3	nuclear export;RNA export from nucleus;RNA catabolic process
ENSG00000175873	ENSG00000236513	AC004840.9	RP11-707P20.1	3	nuclear export;RNA export from nucleus;RNA catabolic process
ENSG00000175873	ENSG00000236520	AC004840.9	GPC6-AS1	3	nuclear export;RNA export from nucleus;RNA catabolic process
ENSG00000175873	ENSG00000236532	AC004840.9	AL035610.2	4	nucleobasenucleosidenucleotide and nucleic acid transport;nuclear export;RNA export from nucleus;RNA catabolic process
ENSG00000175873	ENSG00000236618	AC004840.9	PITPNA-AS1	2	RNA export from nucleus;RNA catabolic process
ENSG00000175873	ENSG00000236648	AC004840.9	RP11-473A10.2	3	nucleobasenucleosidenucleotide and nucleic acid transport;RNA export from nucleus;RNA catabolic process
ENSG00000175873	ENSG00000236668	AC004840.9	RP11-85O21.2	2	RNA export from nucleus;RNA catabolic process
ENSG00000175873	ENSG00000236734	AC004840.9	GRIFIN	5	nucleobasenucleosidenucleotide and nucleic acid transport;dephosphorylation;nuclear export;RNA export from nucleus;RNA catabolic process
ENSG00000175873	ENSG00000236800	AC004840.9	RP11-534L6.2	3	nuclear export;RNA export from nucleus;RNA catabolic process
ENSG00000175873	ENSG00000236822	AC004840.9	RP11-137J7.2	3	nuclear export;RNA export from nucleus;RNA catabolic process
ENSG00000175873	ENSG00000236935	AC004840.9	AP003774.1	9	nucleobasenucleosidenucleotide and nucleic acid transport;intracellular transport;nuclear transport;dephosphorylation;nuclear export;macromolecule localization;RNA export from nucleus;RNA catabolic process;nucleocytoplasmic transport
ENSG00000175873	ENSG00000236936	AC004840.9	RP3-329E20.2	3	nuclear export;RNA export from nucleus;RNA catabolic process
ENSG00000175873	ENSG00000236938	AC004840.9	AC003092.2	6	nucleobasenucleosidenucleotide and nucleic acid transport;nuclear transport;nuclear export;RNA export from nucleus;RNA catabolic process;nucleocytoplasmic transport
ENSG00000175873	ENSG00000237087	AC004840.9	AC068134.6	3	nuclear export;RNA export from nucleus;RNA catabolic process
ENSG00000175873	ENSG00000237310	AC004840.9	GS1-124K5.4	4	nucleobasenucleosidenucleotide and nucleic acid transport;nuclear export;RNA export from nucleus;RNA catabolic process
ENSG00000175873	ENSG00000237373	AC004840.9	BRWD1-IT1	3	nuclear export;RNA export from nucleus;RNA catabolic process
ENSG00000175873	ENSG00000237390	AC004840.9	RP11-139I14.2	3	nucleobasenucleosidenucleotide and nucleic acid transport;RNA export from nucleus;RNA catabolic process
ENSG00000175873	ENSG00000237411	AC004840.9	ENSG00000237411	3	nuclear export;RNA export from nucleus;RNA catabolic process
ENSG00000175873	ENSG00000237435	AC004840.9	ENSG00000237435	2	RNA export from nucleus;RNA catabolic process
ENSG00000175873	ENSG00000237436	AC004840.9	RP11-312B8.1	3	nucleobasenucleosidenucleotide and nucleic acid transport;RNA export from nucleus;RNA catabolic process
ENSG00000175873	ENSG00000237548	AC004840.9	TTLL11-IT1	3	nuclear export;RNA export from nucleus;RNA catabolic process
ENSG00000175873	ENSG00000237575	AC004840.9	ENSG00000237575	2	RNA export from nucleus;RNA catabolic process
ENSG00000175873	ENSG00000237773	AC004840.9	AC003075.4	4	nucleobasenucleosidenucleotide and nucleic acid transport;nuclear export;RNA export from nucleus;RNA catabolic process
ENSG00000175873	ENSG00000237781	AC004840.9	RP11-54A4.2	3	nuclear export;RNA export from nucleus;RNA catabolic process
ENSG00000175873	ENSG00000237797	AC004840.9	RP11-472N13.3	2	RNA export from nucleus;RNA catabolic process
ENSG00000175873	ENSG00000237940	AC004840.9	AC093642.3	3	nuclear export;RNA export from nucleus;RNA catabolic process
ENSG00000175873	ENSG00000238102	AC004840.9	RP11-19D2.1	2	RNA export from nucleus;RNA catabolic process
ENSG00000175873	ENSG00000238115	AC004840.9	ENSG00000238115	6	nucleobasenucleosidenucleotide and nucleic acid transport;nuclear transport;nuclear export;RNA export from nucleus;RNA catabolic process;nucleocytoplasmic transport
ENSG00000175873	ENSG00000238142	AC004840.9	RP11-108M9.4	3	nuclear export;RNA export from nucleus;RNA catabolic process
ENSG00000175873	ENSG00000239368	AC004840.9	ENSG00000239368	2	RNA export from nucleus;RNA catabolic process
ENSG00000175873	ENSG00000239653	AC004840.9	PSMD6-AS2	2	RNA export from nucleus;RNA catabolic process
ENSG00000175873	ENSG00000239665	AC004840.9	ENSG00000239665	3	nuclear export;RNA export from nucleus;RNA catabolic process
ENSG00000175873	ENSG00000239911	AC004840.9	PRKAG2-AS1	5	nucleobasenucleosidenucleotide and nucleic acid transport;dephosphorylation;nuclear export;RNA export from nucleus;RNA catabolic process
ENSG00000175873	ENSG00000240256	AC004840.9	ENSG00000240256	3	nuclear export;RNA export from nucleus;RNA catabolic process
ENSG00000175873	ENSG00000240288	AC004840.9	GHRLOS	2	RNA export from nucleus;RNA catabolic process
ENSG00000175873	ENSG00000240336	AC004840.9	ENSG00000240336	3	nucleobasenucleosidenucleotide and nucleic acid transport;RNA export from nucleus;RNA catabolic process
ENSG00000175873	ENSG00000241213	AC004840.9	RP11-768G7.2	2	RNA export from nucleus;RNA catabolic process
ENSG00000175873	ENSG00000241238	AC004840.9	AP001052.9	3	nuclear export;RNA export from nucleus;RNA catabolic process
ENSG00000175873	ENSG00000241359	AC004840.9	SYNPR-AS1	2	RNA export from nucleus;RNA catabolic process
ENSG00000175873	ENSG00000241593	AC004840.9	RP11-520D19.2	2	RNA export from nucleus;RNA catabolic process
ENSG00000175873	ENSG00000241769	AC004840.9	LINC00893	2	RNA export from nucleus;RNA catabolic process
ENSG00000175873	ENSG00000241772	AC004840.9	AC092620.2	3	nuclear export;RNA export from nucleus;RNA catabolic process
ENSG00000175873	ENSG00000242687	AC004840.9	AC004893.11	3	nuclear export;RNA export from nucleus;RNA catabolic process
ENSG00000175873	ENSG00000243018	AC004840.9	RP5-1070G24.2	2	RNA export from nucleus;RNA catabolic process
ENSG00000175873	ENSG00000243107	AC004840.9	AC000120.7	2	RNA export from nucleus;RNA catabolic process
ENSG00000175873	ENSG00000243155	AC004840.9	RP11-46A10.5	3	nuclear export;RNA export from nucleus;RNA catabolic process
ENSG00000175873	ENSG00000243349	AC004840.9	RP11-445N18.7	2	RNA export from nucleus;RNA catabolic process
ENSG00000175873	ENSG00000243533	AC004840.9	RP11-293G6__A.2	3	nuclear export;RNA export from nucleus;RNA catabolic process
ENSG00000175873	ENSG00000243733	AC004840.9	RP11-80H8.3	2	RNA export from nucleus;RNA catabolic process
ENSG00000175873	ENSG00000243740	AC004840.9	ENSG00000243740	6	nucleobasenucleosidenucleotide and nucleic acid transport;nuclear transport;nuclear export;RNA export from nucleus;RNA catabolic process;nucleocytoplasmic transport
ENSG00000175873	ENSG00000244250	AC004840.9	ENSG00000244250	3	nuclear export;RNA export from nucleus;RNA catabolic process
ENSG00000175873	ENSG00000244300	AC004840.9	RP11-475N22.4	2	RNA export from nucleus;RNA catabolic process
ENSG00000175873	ENSG00000244332	AC004840.9	RP11-119K6.6	3	nuclear export;RNA export from nucleus;RNA catabolic process
ENSG00000175873	ENSG00000244365	AC004840.9	ENSG00000244365	3	nuclear export;RNA export from nucleus;RNA catabolic process
ENSG00000175873	ENSG00000244380	AC004840.9	RP11-24C3.2	2	RNA export from nucleus;RNA catabolic process
ENSG00000175873	ENSG00000245060	AC004840.9	LINC00847	4	nucleobasenucleosidenucleotide and nucleic acid transport;nuclear export;RNA export from nucleus;RNA catabolic process
ENSG00000175873	ENSG00000245149	AC004840.9	RP11-383J24.5	3	nuclear export;RNA export from nucleus;RNA catabolic process
ENSG00000175873	ENSG00000245213	AC004840.9	RP11-10K16.1	3	nuclear export;RNA export from nucleus;RNA catabolic process
ENSG00000175873	ENSG00000245532	AC004840.9	NEAT1	2	RNA export from nucleus;RNA catabolic process
ENSG00000175873	ENSG00000245556	AC004840.9	CTD-2037K23.2	3	nucleobasenucleosidenucleotide and nucleic acid transport;RNA export from nucleus;RNA catabolic process
ENSG00000175873	ENSG00000245937	AC004840.9	CTC-228N24.3	3	nuclear export;RNA export from nucleus;RNA catabolic process
ENSG00000175873	ENSG00000245970	AC004840.9	KB-1208A12.3	3	nuclear export;RNA export from nucleus;RNA catabolic process
ENSG00000175873	ENSG00000246214	AC004840.9	RP11-260E18.1	2	RNA export from nucleus;RNA catabolic process
ENSG00000175873	ENSG00000246582	AC004840.9	RP11-1149O23.3	3	nuclear export;RNA export from nucleus;RNA catabolic process
ENSG00000175873	ENSG00000246627	AC004840.9	CACNA1C-AS1	3	nuclear export;RNA export from nucleus;RNA catabolic process
ENSG00000175873	ENSG00000246889	AC004840.9	AP000487.5	2	RNA export from nucleus;RNA catabolic process
ENSG00000175873	ENSG00000246898	AC004840.9	LINC00920	2	RNA export from nucleus;RNA catabolic process
ENSG00000175873	ENSG00000247137	AC004840.9	RP11-727A23.5	2	RNA export from nucleus;RNA catabolic process
ENSG00000175873	ENSG00000247270	AC004840.9	ENSG00000247270	7	nucleobasenucleosidenucleotide and nucleic acid transport;nuclear transport;dephosphorylation;nuclear export;RNA export from nucleus;RNA catabolic process;nucleocytoplasmic transport
ENSG00000175873	ENSG00000247317	AC004840.9	RP11-273G15.2	3	nuclear export;RNA export from nucleus;RNA catabolic process
ENSG00000175873	ENSG00000247572	AC004840.9	CTC-281B15.1	2	RNA export from nucleus;RNA catabolic process
ENSG00000175873	ENSG00000247595	AC004840.9	SPTY2D1-AS1	2	RNA export from nucleus;RNA catabolic process
ENSG00000175873	ENSG00000247675	AC004840.9	LRP4-AS1	2	RNA export from nucleus;RNA catabolic process
ENSG00000175873	ENSG00000247774	AC004840.9	PCED1B-AS1	3	nuclear export;RNA export from nucleus;RNA catabolic process
ENSG00000175873	ENSG00000248019	AC004840.9	FAM13A-AS1	2	RNA export from nucleus;RNA catabolic process
ENSG00000175873	ENSG00000248132	AC004840.9	CTD-2037L6.2	2	RNA export from nucleus;RNA catabolic process
ENSG00000175873	ENSG00000248183	AC004840.9	ENSG00000248183	7	nucleobasenucleosidenucleotide and nucleic acid transport;nuclear transport;dephosphorylation;nuclear export;RNA export from nucleus;RNA catabolic process;nucleocytoplasmic transport
ENSG00000175873	ENSG00000248201	AC004840.9	RP4-671G15.3	2	RNA export from nucleus;RNA catabolic process
ENSG00000175873	ENSG00000248238	AC004840.9	RP11-3J1.1	7	biopolymer catabolic process;nucleobasenucleosidenucleotide and nucleic acid transport;nuclear export;RNA export from nucleus;cellular macromolecule catabolic process;mRNA metabolic process;RNA catabolic process
ENSG00000175873	ENSG00000248275	AC004840.9	CTC-338M12.3	4	nucleobasenucleosidenucleotide and nucleic acid transport;nuclear export;RNA export from nucleus;RNA catabolic process
ENSG00000175873	ENSG00000248599	AC004840.9	RP11-302J23.1	14	biopolymer catabolic process;nucleobasenucleosidenucleotide and nucleic acid transport;intracellular transport;nuclear transport;dephosphorylation;cellular catabolic process;nuclear export;macromolecule localization;RNA export from nucleus;macromolecule catabolic process;cellular macromolecule catabolic process;catabolic process;RNA catabolic process;nucleocytoplasmic transport
ENSG00000175873	ENSG00000248671	AC004840.9	CTD-2313N18.5	2	RNA export from nucleus;RNA catabolic process
ENSG00000175873	ENSG00000248690	AC004840.9	HAS2-AS1	2	RNA export from nucleus;RNA catabolic process
ENSG00000175873	ENSG00000248692	AC004840.9	RP11-84A1.3	3	dephosphorylation;RNA export from nucleus;RNA catabolic process
ENSG00000175873	ENSG00000248757	AC004840.9	CTD-2193G5.1	5	nucleobasenucleosidenucleotide and nucleic acid transport;dephosphorylation;nuclear export;RNA export from nucleus;RNA catabolic process
ENSG00000175873	ENSG00000248790	AC004840.9	RP11-319G6.3	2	RNA export from nucleus;RNA catabolic process
ENSG00000175873	ENSG00000248866	AC004840.9	USP46-AS1	2	RNA export from nucleus;RNA catabolic process
ENSG00000175873	ENSG00000249163	AC004840.9	CTD-3028N15.1	3	nuclear export;RNA export from nucleus;RNA catabolic process
ENSG00000175873	ENSG00000249175	AC004840.9	CTC-484P3.3	5	nucleobasenucleosidenucleotide and nucleic acid transport;dephosphorylation;nuclear export;RNA export from nucleus;RNA catabolic process
ENSG00000175873	ENSG00000249196	AC004840.9	RP11-669N7.2	2	RNA export from nucleus;RNA catabolic process
ENSG00000175873	ENSG00000249258	AC004840.9	RP11-468H14.2	3	nuclear export;RNA export from nucleus;RNA catabolic process
ENSG00000175873	ENSG00000249352	AC004840.9	7SK	3	nuclear export;RNA export from nucleus;RNA catabolic process
ENSG00000175873	ENSG00000249382	AC004840.9	RP11-340A13.1	3	nuclear export;RNA export from nucleus;RNA catabolic process
ENSG00000175873	ENSG00000249395	AC004840.9	CASC9	3	nuclear export;RNA export from nucleus;RNA catabolic process
ENSG00000175873	ENSG00000249476	AC004840.9	CTD-2587M2.1	3	nuclear export;RNA export from nucleus;RNA catabolic process
ENSG00000175873	ENSG00000249490	AC004840.9	CTD-2333M24.1	5	nuclear transport;nuclear export;RNA export from nucleus;RNA catabolic process;nucleocytoplasmic transport
ENSG00000175873	ENSG00000249526	AC004840.9	CTB-35F21.1	3	nuclear export;RNA export from nucleus;RNA catabolic process
ENSG00000175873	ENSG00000249532	AC004840.9	MIR302B	4	nucleobasenucleosidenucleotide and nucleic acid transport;nuclear export;RNA export from nucleus;RNA catabolic process
ENSG00000175873	ENSG00000249684	AC004840.9	RP11-423H2.3	4	dephosphorylation;nuclear export;RNA export from nucleus;RNA catabolic process
ENSG00000175873	ENSG00000249722	AC004840.9	CTC-430J12.2	3	nucleobasenucleosidenucleotide and nucleic acid transport;RNA export from nucleus;RNA catabolic process
ENSG00000175873	ENSG00000249736	AC004840.9	RP11-83M16.5	3	nuclear export;RNA export from nucleus;RNA catabolic process
ENSG00000175873	ENSG00000249901	AC004840.9	RP11-781M16.2	4	nucleobasenucleosidenucleotide and nucleic acid transport;nuclear export;RNA export from nucleus;RNA catabolic process
ENSG00000175873	ENSG00000250007	AC004840.9	RP11-814P5.1	5	nuclear transport;nuclear export;RNA export from nucleus;RNA catabolic process;nucleocytoplasmic transport
ENSG00000175873	ENSG00000250073	AC004840.9	RP11-677M14.3	5	nuclear transport;nuclear export;RNA export from nucleus;RNA catabolic process;nucleocytoplasmic transport
ENSG00000175873	ENSG00000250163	AC004840.9	ENSG00000250163	2	RNA export from nucleus;RNA catabolic process
ENSG00000175873	ENSG00000250166	AC004840.9	RP11-268P4.5	6	nucleobasenucleosidenucleotide and nucleic acid transport;nuclear transport;nuclear export;RNA export from nucleus;RNA catabolic process;nucleocytoplasmic transport
ENSG00000175873	ENSG00000250186	AC004840.9	RP11-1079K10.4	3	nuclear export;RNA export from nucleus;RNA catabolic process
ENSG00000175873	ENSG00000250220	AC004840.9	RP11-692D12.1	3	nuclear export;RNA export from nucleus;RNA catabolic process
ENSG00000175873	ENSG00000250222	AC004840.9	CTC-338M12.5	3	nucleobasenucleosidenucleotide and nucleic acid transport;RNA export from nucleus;RNA catabolic process
ENSG00000175873	ENSG00000250295	AC004840.9	RP11-434I12.2	2	RNA export from nucleus;RNA catabolic process
ENSG00000175873	ENSG00000250333	AC004840.9	RP11-4O3.1	3	nuclear export;RNA export from nucleus;RNA catabolic process
ENSG00000175873	ENSG00000250548	AC004840.9	RP11-47I22.2	3	nuclear export;RNA export from nucleus;RNA catabolic process
ENSG00000175873	ENSG00000250572	AC004840.9	RP11-529H2.1	5	nuclear transport;nuclear export;RNA export from nucleus;RNA catabolic process;nucleocytoplasmic transport
ENSG00000175873	ENSG00000250697	AC004840.9	CTD-2066L21.3	7	nucleobasenucleosidenucleotide and nucleic acid transport;nuclear transport;dephosphorylation;nuclear export;RNA export from nucleus;RNA catabolic process;nucleocytoplasmic transport
ENSG00000175873	ENSG00000250810	AC004840.9	ENSG00000250810	3	nuclear export;RNA export from nucleus;RNA catabolic process
ENSG00000175873	ENSG00000250938	AC004840.9	RP11-679C8.2	4	nucleobasenucleosidenucleotide and nucleic acid transport;nuclear export;RNA export from nucleus;RNA catabolic process
ENSG00000175873	ENSG00000251011	AC004840.9	RP11-402L6.1	2	RNA export from nucleus;RNA catabolic process
ENSG00000175873	ENSG00000251034	AC004840.9	RP11-582J16.4	2	RNA export from nucleus;RNA catabolic process
ENSG00000175873	ENSG00000251054	AC004840.9	CTD-2215E18.3	6	nucleobasenucleosidenucleotide and nucleic acid transport;nuclear transport;nuclear export;RNA export from nucleus;RNA catabolic process;nucleocytoplasmic transport
ENSG00000175873	ENSG00000251080	AC004840.9	RP11-415C15.1	7	nucleobasenucleosidenucleotide and nucleic acid transport;nuclear transport;dephosphorylation;nuclear export;RNA export from nucleus;RNA catabolic process;nucleocytoplasmic transport
ENSG00000175873	ENSG00000251136	AC004840.9	RP11-37B2.1	3	nuclear export;RNA export from nucleus;RNA catabolic process
ENSG00000175873	ENSG00000251143	AC004840.9	RP11-849H4.4	3	nucleobasenucleosidenucleotide and nucleic acid transport;RNA export from nucleus;RNA catabolic process
ENSG00000175873	ENSG00000251226	AC004840.9	RP11-469N6.1	7	biopolymer catabolic process;nuclear transport;nuclear export;RNA export from nucleus;cellular macromolecule catabolic process;RNA catabolic process;nucleocytoplasmic transport
ENSG00000175873	ENSG00000251239	AC004840.9	CTB-22K21.2	2	RNA export from nucleus;RNA catabolic process
ENSG00000175873	ENSG00000251364	AC004840.9	CTD-2516F10.2	2	RNA export from nucleus;RNA catabolic process
ENSG00000175873	ENSG00000251562	AC004840.9	MALAT1	2	RNA export from nucleus;RNA catabolic process
ENSG00000175873	ENSG00000251580	AC004840.9	RP11-539L10.3	3	nucleobasenucleosidenucleotide and nucleic acid transport;RNA export from nucleus;RNA catabolic process
ENSG00000175873	ENSG00000251602	AC004840.9	RP11-521B24.3	4	nucleobasenucleosidenucleotide and nucleic acid transport;nuclear export;RNA export from nucleus;RNA catabolic process
ENSG00000175873	ENSG00000251615	AC004840.9	RP11-774O3.3	2	RNA export from nucleus;RNA catabolic process
ENSG00000175873	ENSG00000251619	AC004840.9	RP11-756P10.5	2	RNA export from nucleus;RNA catabolic process
ENSG00000175873	ENSG00000251628	AC004840.9	RP11-371M22.1	8	biopolymer catabolic process;nucleobasenucleosidenucleotide and nucleic acid transport;nuclear transport;nuclear export;RNA export from nucleus;cellular macromolecule catabolic process;RNA catabolic process;nucleocytoplasmic transport
ENSG00000175873	ENSG00000251654	AC004840.9	RP11-192H6.2	3	nuclear export;RNA export from nucleus;RNA catabolic process
ENSG00000175873	ENSG00000253125	AC004840.9	RP11-459E5.1	3	nuclear export;RNA export from nucleus;RNA catabolic process
ENSG00000175873	ENSG00000253270	AC004840.9	RP11-1105O14.1	3	nuclear export;RNA export from nucleus;RNA catabolic process
ENSG00000175873	ENSG00000253352	AC004840.9	TUG1	2	RNA export from nucleus;RNA catabolic process
ENSG00000175873	ENSG00000253405	AC004840.9	EVX1-AS	3	nuclear export;RNA export from nucleus;RNA catabolic process
ENSG00000175873	ENSG00000253530	AC004840.9	RP11-103H7.3	4	nucleobasenucleosidenucleotide and nucleic acid transport;nuclear export;RNA export from nucleus;RNA catabolic process
ENSG00000175873	ENSG00000253608	AC004840.9	RP11-770E5.1	4	nucleobasenucleosidenucleotide and nucleic acid transport;nuclear export;RNA export from nucleus;RNA catabolic process
ENSG00000175873	ENSG00000253634	AC004840.9	RP11-587H10.2	3	nuclear export;RNA export from nucleus;RNA catabolic process
ENSG00000175873	ENSG00000253636	AC004840.9	RP11-531A24.5	2	RNA export from nucleus;RNA catabolic process
ENSG00000175873	ENSG00000253664	AC004840.9	RP11-401H2.1	6	nucleobasenucleosidenucleotide and nucleic acid transport;nuclear transport;nuclear export;RNA export from nucleus;RNA catabolic process;nucleocytoplasmic transport
ENSG00000175873	ENSG00000253675	AC004840.9	CTD-3118D11.2	5	nuclear transport;nuclear export;RNA export from nucleus;RNA catabolic process;nucleocytoplasmic transport
ENSG00000175873	ENSG00000253716	AC004840.9	RP13-582O9.5	3	nucleobasenucleosidenucleotide and nucleic acid transport;RNA export from nucleus;RNA catabolic process
ENSG00000175873	ENSG00000253799	AC004840.9	AB015752.4	7	nucleobasenucleosidenucleotide and nucleic acid transport;nuclear transport;dephosphorylation;nuclear export;RNA export from nucleus;RNA catabolic process;nucleocytoplasmic transport
ENSG00000175873	ENSG00000253925	AC004840.9	CTB-178M22.1	5	nucleobasenucleosidenucleotide and nucleic acid transport;dephosphorylation;nuclear export;RNA export from nucleus;RNA catabolic process
ENSG00000175873	ENSG00000253927	AC004840.9	GS1-39E22.1	4	dephosphorylation;nuclear export;RNA export from nucleus;RNA catabolic process
ENSG00000175873	ENSG00000253982	AC004840.9	CTD-2336O2.1	3	nuclear export;RNA export from nucleus;RNA catabolic process
ENSG00000175873	ENSG00000254043	AC004840.9	RP11-3N13.2	6	nucleobasenucleosidenucleotide and nucleic acid transport;nuclear transport;nuclear export;RNA export from nucleus;RNA catabolic process;nucleocytoplasmic transport
ENSG00000175873	ENSG00000254165	AC004840.9	RP11-503E24.2	2	RNA export from nucleus;RNA catabolic process
ENSG00000175873	ENSG00000254222	AC004840.9	RP11-787D18.2	2	RNA export from nucleus;RNA catabolic process
ENSG00000175873	ENSG00000254473	AC004840.9	RP11-522I20.3	3	nuclear export;RNA export from nucleus;RNA catabolic process
ENSG00000175873	ENSG00000254559	AC004840.9	RP11-304M2.5	3	nuclear export;RNA export from nucleus;RNA catabolic process
ENSG00000175873	ENSG00000254698	AC004840.9	RP11-659G9.3	3	nuclear export;RNA export from nucleus;RNA catabolic process
ENSG00000175873	ENSG00000254705	AC004840.9	RP11-675M1.2	2	RNA export from nucleus;RNA catabolic process
ENSG00000175873	ENSG00000254777	AC004840.9	AC022182.1	5	nuclear transport;nuclear export;RNA export from nucleus;RNA catabolic process;nucleocytoplasmic transport
ENSG00000175873	ENSG00000254837	AC004840.9	AP001372.2	3	nuclear export;RNA export from nucleus;RNA catabolic process
ENSG00000175873	ENSG00000254876	AC004840.9	RP11-23J9.5	3	nuclear export;RNA export from nucleus;RNA catabolic process
ENSG00000175873	ENSG00000254887	AC004840.9	CTC-378H22.1	3	nuclear export;RNA export from nucleus;RNA catabolic process
ENSG00000175873	ENSG00000255005	AC004840.9	RP11-90K17.2	3	nuclear export;RNA export from nucleus;RNA catabolic process
ENSG00000175873	ENSG00000255021	AC004840.9	RP11-536I6.2	3	nuclear export;RNA export from nucleus;RNA catabolic process
ENSG00000175873	ENSG00000255052	AC004840.9	FAM66D	3	nuclear export;RNA export from nucleus;RNA catabolic process
ENSG00000175873	ENSG00000255135	AC004840.9	RP11-111M22.3	3	nucleobasenucleosidenucleotide and nucleic acid transport;RNA export from nucleus;RNA catabolic process
ENSG00000175873	ENSG00000255142	AC004840.9	AP006621.6	2	RNA export from nucleus;RNA catabolic process
ENSG00000175873	ENSG00000255198	AC004840.9	SNHG9	2	RNA export from nucleus;RNA catabolic process
ENSG00000175873	ENSG00000255267	AC004840.9	RP11-430H10.2	3	nuclear export;RNA export from nucleus;RNA catabolic process
ENSG00000175873	ENSG00000255328	AC004840.9	RP11-326C3.12	3	nuclear export;RNA export from nucleus;RNA catabolic process
ENSG00000175873	ENSG00000255428	AC004840.9	RP11-794P6.1	4	dephosphorylation;nuclear export;RNA export from nucleus;RNA catabolic process
ENSG00000175873	ENSG00000255455	AC004840.9	RP11-890B15.3	2	RNA export from nucleus;RNA catabolic process
ENSG00000175873	ENSG00000255709	AC004840.9	ENSG00000255709	6	nuclear transport;dephosphorylation;nuclear export;RNA export from nucleus;RNA catabolic process;nucleocytoplasmic transport
ENSG00000175873	ENSG00000255857	AC004840.9	PXN-AS1	2	RNA export from nucleus;RNA catabolic process
ENSG00000175873	ENSG00000255983	AC004840.9	RP11-1038A11.1	3	nuclear export;RNA export from nucleus;RNA catabolic process
ENSG00000175873	ENSG00000256025	AC004840.9	CACNA1C-AS4	3	nucleobasenucleosidenucleotide and nucleic acid transport;RNA export from nucleus;RNA catabolic process
ENSG00000175873	ENSG00000256232	AC004840.9	RP11-771K4.1	2	RNA export from nucleus;RNA catabolic process
ENSG00000175873	ENSG00000256287	AC004840.9	RP11-664H17.1	4	nucleobasenucleosidenucleotide and nucleic acid transport;nuclear export;RNA export from nucleus;RNA catabolic process
ENSG00000175873	ENSG00000256448	AC004840.9	RP11-809N8.4	3	nucleobasenucleosidenucleotide and nucleic acid transport;RNA export from nucleus;RNA catabolic process
ENSG00000175873	ENSG00000257194	AC004840.9	RP11-567C2.1	3	nuclear export;RNA export from nucleus;RNA catabolic process
ENSG00000175873	ENSG00000257283	AC004840.9	RP11-1060G2.1	2	RNA export from nucleus;RNA catabolic process
ENSG00000175873	ENSG00000257303	AC004840.9	RP11-977G19.11	4	nucleobasenucleosidenucleotide and nucleic acid transport;nuclear export;RNA export from nucleus;RNA catabolic process
ENSG00000175873	ENSG00000257346	AC004840.9	RP11-386G11.8	2	RNA export from nucleus;RNA catabolic process
ENSG00000175873	ENSG00000257456	AC004840.9	RP11-310I24.1	2	RNA export from nucleus;RNA catabolic process
ENSG00000175873	ENSG00000257479	AC004840.9	ENSG00000257479	3	nuclear export;RNA export from nucleus;RNA catabolic process
ENSG00000175873	ENSG00000257520	AC004840.9	RP11-896J10.3	3	nuclear export;RNA export from nucleus;RNA catabolic process
ENSG00000175873	ENSG00000257530	AC004840.9	RP11-843B15.2	4	nucleobasenucleosidenucleotide and nucleic acid transport;nuclear export;RNA export from nucleus;RNA catabolic process
ENSG00000175873	ENSG00000257607	AC004840.9	RP11-449P15.1	3	nuclear export;RNA export from nucleus;RNA catabolic process
ENSG00000175873	ENSG00000257764	AC004840.9	RP11-1143G9.4	6	nucleobasenucleosidenucleotide and nucleic acid transport;nuclear transport;nuclear export;RNA export from nucleus;RNA catabolic process;nucleocytoplasmic transport
ENSG00000175873	ENSG00000257829	AC004840.9	RP11-845M18.6	2	RNA export from nucleus;RNA catabolic process
ENSG00000175873	ENSG00000257904	AC004840.9	RP11-269C4.2	2	RNA export from nucleus;RNA catabolic process
ENSG00000175873	ENSG00000257913	AC004840.9	RP11-386G11.5	6	nucleobasenucleosidenucleotide and nucleic acid transport;nuclear transport;nuclear export;RNA export from nucleus;RNA catabolic process;nucleocytoplasmic transport
ENSG00000175873	ENSG00000257960	AC004840.9	ENSG00000257960	3	nuclear export;RNA export from nucleus;RNA catabolic process
ENSG00000175873	ENSG00000258010	AC004840.9	RP11-210M15.1	3	nuclear export;RNA export from nucleus;RNA catabolic process
ENSG00000175873	ENSG00000258017	AC004840.9	RP11-386G11.10	2	RNA export from nucleus;RNA catabolic process
ENSG00000175873	ENSG00000258135	AC004840.9	RP11-70F11.11	2	RNA export from nucleus;RNA catabolic process
ENSG00000175873	ENSG00000258170	AC004840.9	RP11-263K4.5	3	nuclear export;RNA export from nucleus;RNA catabolic process
ENSG00000175873	ENSG00000258404	AC004840.9	RP11-1029J19.5	2	RNA export from nucleus;RNA catabolic process
ENSG00000175873	ENSG00000258492	AC004840.9	ENSG00000258492	3	nuclear export;RNA export from nucleus;RNA catabolic process
ENSG00000175873	ENSG00000258634	AC004840.9	RP4-773N10.4	2	RNA export from nucleus;RNA catabolic process
ENSG00000175873	ENSG00000258686	AC004840.9	ENSG00000258686	3	nuclear export;RNA export from nucleus;RNA catabolic process
ENSG00000175873	ENSG00000258725	AC004840.9	PRC1-AS1	3	nuclear export;RNA export from nucleus;RNA catabolic process
ENSG00000175873	ENSG00000258727	AC004840.9	RP11-66N24.3	3	nuclear export;RNA export from nucleus;RNA catabolic process
ENSG00000175873	ENSG00000258733	AC004840.9	CTD-2341M24.1	8	biopolymer catabolic process;nucleobasenucleosidenucleotide and nucleic acid transport;dephosphorylation;nuclear export;RNA export from nucleus;macromolecule catabolic process;cellular macromolecule catabolic process;RNA catabolic process
ENSG00000175873	ENSG00000258776	AC004840.9	RP11-1085N6.5	6	nucleobasenucleosidenucleotide and nucleic acid transport;nuclear transport;nuclear export;RNA export from nucleus;RNA catabolic process;nucleocytoplasmic transport
ENSG00000175873	ENSG00000258811	AC004840.9	CTD-3051D23.1	5	nuclear transport;nuclear export;RNA export from nucleus;RNA catabolic process;nucleocytoplasmic transport
ENSG00000175873	ENSG00000258819	AC004840.9	RP11-7F17.3	12	biopolymer catabolic process;nucleobasenucleosidenucleotide and nucleic acid transport;nuclear transport;dephosphorylation;cellular catabolic process;nuclear export;RNA export from nucleus;macromolecule catabolic process;cellular macromolecule catabolic process;catabolic process;RNA catabolic process;nucleocytoplasmic transport
ENSG00000175873	ENSG00000258944	AC004840.9	RP4-647C14.3	3	nuclear export;RNA export from nucleus;RNA catabolic process
ENSG00000175873	ENSG00000259223	AC004840.9	RP11-82L7.4	2	RNA export from nucleus;RNA catabolic process
ENSG00000175873	ENSG00000259296	AC004840.9	RP11-313P18.1	2	RNA export from nucleus;RNA catabolic process
ENSG00000175873	ENSG00000259359	AC004840.9	RP11-327J17.2	9	biopolymer catabolic process;nucleobasenucleosidenucleotide and nucleic acid transport;nuclear transport;nuclear export;RNA export from nucleus;macromolecule catabolic process;cellular macromolecule catabolic process;RNA catabolic process;nucleocytoplasmic transport
ENSG00000175873	ENSG00000259364	AC004840.9	RP11-64K12.9	2	RNA export from nucleus;RNA catabolic process
ENSG00000175873	ENSG00000259406	AC004840.9	ENSG00000259406	3	nuclear export;RNA export from nucleus;RNA catabolic process
ENSG00000175873	ENSG00000259410	AC004840.9	RP11-34F13.3	6	nucleobasenucleosidenucleotide and nucleic acid transport;nuclear transport;nuclear export;RNA export from nucleus;RNA catabolic process;nucleocytoplasmic transport
ENSG00000175873	ENSG00000259416	AC004840.9	RP11-158M2.5	3	nuclear export;RNA export from nucleus;RNA catabolic process
ENSG00000175873	ENSG00000259434	AC004840.9	RP11-720L8.1	3	nuclear export;RNA export from nucleus;RNA catabolic process
ENSG00000175873	ENSG00000259437	AC004840.9	RP11-798K3.4	2	RNA export from nucleus;RNA catabolic process
ENSG00000175873	ENSG00000259484	AC004840.9	ENSG00000259484	4	nucleobasenucleosidenucleotide and nucleic acid transport;nuclear export;RNA export from nucleus;RNA catabolic process
ENSG00000175873	ENSG00000259582	AC004840.9	RP11-461F11.3	3	nuclear export;RNA export from nucleus;RNA catabolic process
ENSG00000175873	ENSG00000259583	AC004840.9	RP11-66B24.4	5	biopolymer catabolic process;nucleobasenucleosidenucleotide and nucleic acid transport;RNA export from nucleus;cellular macromolecule catabolic process;RNA catabolic process
ENSG00000175873	ENSG00000259615	AC004840.9	RP11-429B14.3	3	nuclear export;RNA export from nucleus;RNA catabolic process
ENSG00000175873	ENSG00000259666	AC004840.9	RP11-307C19.3	6	nucleobasenucleosidenucleotide and nucleic acid transport;nuclear transport;nuclear export;RNA export from nucleus;RNA catabolic process;nucleocytoplasmic transport
ENSG00000175873	ENSG00000259692	AC004840.9	RP11-499F3.2	3	nuclear export;RNA export from nucleus;RNA catabolic process
ENSG00000175873	ENSG00000259758	AC004840.9	CASC7	2	RNA export from nucleus;RNA catabolic process
ENSG00000175873	ENSG00000259802	AC004840.9	CTD-2256P15.2	2	RNA export from nucleus;RNA catabolic process
ENSG00000175873	ENSG00000259820	AC004840.9	AC083843.1	3	nuclear export;RNA export from nucleus;RNA catabolic process
ENSG00000175873	ENSG00000259867	AC004840.9	RP11-525K10.3	2	RNA export from nucleus;RNA catabolic process
ENSG00000175873	ENSG00000259888	AC004840.9	CTD-2540M10.1	2	RNA export from nucleus;RNA catabolic process
ENSG00000175873	ENSG00000259891	AC004840.9	CTA-204B4.2	3	nuclear export;RNA export from nucleus;RNA catabolic process
ENSG00000175873	ENSG00000259915	AC004840.9	RP11-410E4.1	2	RNA export from nucleus;RNA catabolic process
ENSG00000175873	ENSG00000259939	AC004840.9	RP11-77H9.5	3	nuclear export;RNA export from nucleus;RNA catabolic process
ENSG00000175873	ENSG00000259957	AC004840.9	RP11-491F9.8	8	biopolymer catabolic process;nuclear transport;nuclear export;RNA export from nucleus;macromolecule catabolic process;cellular macromolecule catabolic process;RNA catabolic process;nucleocytoplasmic transport
ENSG00000175873	ENSG00000259959	AC004840.9	RP11-121C2.2	3	nuclear export;RNA export from nucleus;RNA catabolic process
ENSG00000175873	ENSG00000259972	AC004840.9	AC009120.6	2	RNA export from nucleus;RNA catabolic process
ENSG00000175873	ENSG00000259999	AC004840.9	RP11-252K23.1	3	nuclear export;RNA export from nucleus;RNA catabolic process
ENSG00000175873	ENSG00000260018	AC004840.9	RP11-505K9.1	2	RNA export from nucleus;RNA catabolic process
ENSG00000175873	ENSG00000260032	AC004840.9	LINC00657	2	RNA export from nucleus;RNA catabolic process
ENSG00000175873	ENSG00000260054	AC004840.9	RP11-611L7.1	2	RNA export from nucleus;RNA catabolic process
ENSG00000175873	ENSG00000260060	AC004840.9	RP11-388M20.1	3	nuclear export;RNA export from nucleus;RNA catabolic process
ENSG00000175873	ENSG00000260196	AC004840.9	RP1-239B22.5	2	RNA export from nucleus;RNA catabolic process
ENSG00000175873	ENSG00000260213	AC004840.9	RP11-303E16.3	2	RNA export from nucleus;RNA catabolic process
ENSG00000175873	ENSG00000260261	AC004840.9	RP11-480A16.1	3	nuclear export;RNA export from nucleus;RNA catabolic process
ENSG00000175873	ENSG00000260265	AC004840.9	RP11-44F21.5	4	nucleobasenucleosidenucleotide and nucleic acid transport;nuclear export;RNA export from nucleus;RNA catabolic process
ENSG00000175873	ENSG00000260267	AC004840.9	RP11-452L6.5	3	nuclear export;RNA export from nucleus;RNA catabolic process
ENSG00000175873	ENSG00000260269	AC004840.9	CTD-2323K18.1	3	nuclear export;RNA export from nucleus;RNA catabolic process
ENSG00000175873	ENSG00000260276	AC004840.9	RP11-77H9.2	3	nuclear export;RNA export from nucleus;RNA catabolic process
ENSG00000175873	ENSG00000260281	AC004840.9	RP11-329J18.2	14	biopolymer catabolic process;nucleobasenucleosidenucleotide and nucleic acid transport;intracellular transport;nuclear transport;dephosphorylation;cellular catabolic process;nuclear export;macromolecule localization;RNA export from nucleus;macromolecule catabolic process;cellular macromolecule catabolic process;catabolic process;RNA catabolic process;nucleocytoplasmic transport
ENSG00000175873	ENSG00000260338	AC004840.9	RP11-124K4.1	3	nuclear export;RNA export from nucleus;RNA catabolic process
ENSG00000175873	ENSG00000260350	AC004840.9	RP11-152P23.2	3	nuclear export;RNA export from nucleus;RNA catabolic process
ENSG00000175873	ENSG00000260388	AC004840.9	LINC00562	3	nuclear export;RNA export from nucleus;RNA catabolic process
ENSG00000175873	ENSG00000260394	AC004840.9	LA16c-313D11.9	6	nucleobasenucleosidenucleotide and nucleic acid transport;nuclear transport;nuclear export;RNA export from nucleus;RNA catabolic process;nucleocytoplasmic transport
ENSG00000175873	ENSG00000260404	AC004840.9	RP11-384K6.6	2	RNA export from nucleus;RNA catabolic process
ENSG00000175873	ENSG00000260469	AC004840.9	RP11-8P11.3	2	RNA export from nucleus;RNA catabolic process
ENSG00000175873	ENSG00000260495	AC004840.9	RP11-55K13.1	2	RNA export from nucleus;RNA catabolic process
ENSG00000175873	ENSG00000260565	AC004840.9	ERVK13-1	2	RNA export from nucleus;RNA catabolic process
ENSG00000175873	ENSG00000260608	AC004840.9	RP11-382A20.7	3	nuclear export;RNA export from nucleus;RNA catabolic process
ENSG00000175873	ENSG00000260676	AC004840.9	RP11-510D19.1	3	nuclear export;RNA export from nucleus;RNA catabolic process
ENSG00000175873	ENSG00000260785	AC004840.9	RP11-879D6.1	3	nuclear export;RNA export from nucleus;RNA catabolic process
ENSG00000175873	ENSG00000260805	AC004840.9	RP11-61J19.4	9	biopolymer catabolic process;nucleobasenucleosidenucleotide and nucleic acid transport;nuclear transport;nuclear export;RNA export from nucleus;macromolecule catabolic process;cellular macromolecule catabolic process;RNA catabolic process;nucleocytoplasmic transport
ENSG00000175873	ENSG00000260806	AC004840.9	RP11-872J21.3	3	nucleobasenucleosidenucleotide and nucleic acid transport;RNA export from nucleus;RNA catabolic process
ENSG00000175873	ENSG00000260854	AC004840.9	CTD-2144E22.8	6	nucleobasenucleosidenucleotide and nucleic acid transport;nuclear transport;nuclear export;RNA export from nucleus;RNA catabolic process;nucleocytoplasmic transport
ENSG00000175873	ENSG00000260855	AC004840.9	RP11-439E19.10	2	RNA export from nucleus;RNA catabolic process
ENSG00000175873	ENSG00000260858	AC004840.9	RP11-558A11.1	2	RNA export from nucleus;RNA catabolic process
ENSG00000175873	ENSG00000260958	AC004840.9	RP11-488I20.8	7	biopolymer catabolic process;nucleobasenucleosidenucleotide and nucleic acid transport;nuclear export;RNA export from nucleus;macromolecule catabolic process;cellular macromolecule catabolic process;RNA catabolic process
ENSG00000175873	ENSG00000260990	AC004840.9	RP3-518E13.2	9	nucleobasenucleosidenucleotide and nucleic acid transport;intracellular transport;nuclear transport;dephosphorylation;nuclear export;macromolecule localization;RNA export from nucleus;RNA catabolic process;nucleocytoplasmic transport
ENSG00000175873	ENSG00000261019	AC004840.9	RP11-111K18.2	3	nuclear export;RNA export from nucleus;RNA catabolic process
ENSG00000175873	ENSG00000261020	AC004840.9	RP11-744K17.1	2	RNA export from nucleus;RNA catabolic process
ENSG00000175873	ENSG00000261067	AC004840.9	RP11-264B17.3	3	nuclear export;RNA export from nucleus;RNA catabolic process
ENSG00000175873	ENSG00000261098	AC004840.9	RP11-819C21.1	2	RNA export from nucleus;RNA catabolic process
ENSG00000175873	ENSG00000261105	AC004840.9	RP11-173B14.5	6	nucleobasenucleosidenucleotide and nucleic acid transport;nuclear transport;nuclear export;RNA export from nucleus;RNA catabolic process;nucleocytoplasmic transport
ENSG00000175873	ENSG00000261136	AC004840.9	RP11-37C7.3	2	RNA export from nucleus;RNA catabolic process
ENSG00000175873	ENSG00000261222	AC004840.9	CTD-2006K23.1	3	nuclear export;RNA export from nucleus;RNA catabolic process
ENSG00000175873	ENSG00000261244	AC004840.9	RP11-114H24.7	3	nuclear export;RNA export from nucleus;RNA catabolic process
ENSG00000175873	ENSG00000261255	AC004840.9	ENSG00000261255	2	RNA export from nucleus;RNA catabolic process
ENSG00000175873	ENSG00000261286	AC004840.9	RP11-517C16.2	2	RNA export from nucleus;RNA catabolic process
ENSG00000175873	ENSG00000261304	AC004840.9	CTD-2125J1.1	2	RNA export from nucleus;RNA catabolic process
ENSG00000175873	ENSG00000261311	AC004840.9	RP5-1014C4.3	3	nuclear export;RNA export from nucleus;RNA catabolic process
ENSG00000175873	ENSG00000261326	AC004840.9	RP5-1057J7.6	3	nuclear export;RNA export from nucleus;RNA catabolic process
ENSG00000175873	ENSG00000261389	AC004840.9	ENSG00000261389	2	RNA export from nucleus;RNA catabolic process
ENSG00000175873	ENSG00000261472	AC004840.9	RP11-467I17.1	5	nuclear transport;nuclear export;RNA export from nucleus;RNA catabolic process;nucleocytoplasmic transport
ENSG00000175873	ENSG00000261474	AC004840.9	RP11-452L6.1	3	nuclear export;RNA export from nucleus;RNA catabolic process
ENSG00000175873	ENSG00000261543	AC004840.9	RP11-665J16.1	4	nucleobasenucleosidenucleotide and nucleic acid transport;dephosphorylation;RNA export from nucleus;RNA catabolic process
ENSG00000175873	ENSG00000261606	AC004840.9	RP11-414J4.2	4	nucleobasenucleosidenucleotide and nucleic acid transport;nuclear export;RNA export from nucleus;RNA catabolic process
ENSG00000175873	ENSG00000261609	AC004840.9	MIR4720	2	RNA export from nucleus;RNA catabolic process
ENSG00000175873	ENSG00000261611	AC004840.9	ENSG00000261611	2	RNA export from nucleus;RNA catabolic process
ENSG00000175873	ENSG00000261659	AC004840.9	LA16c-313D11.12	3	nuclear export;RNA export from nucleus;RNA catabolic process
ENSG00000175873	ENSG00000261777	AC004840.9	RP11-529K1.2	3	nuclear export;RNA export from nucleus;RNA catabolic process
ENSG00000175873	ENSG00000261811	AC004840.9	RP11-382N13.2	3	nuclear export;RNA export from nucleus;RNA catabolic process
ENSG00000175873	ENSG00000261903	AC004840.9	RP1-59D14.6	2	RNA export from nucleus;RNA catabolic process
ENSG00000175873	ENSG00000262089	AC004840.9	RP11-589P10.5	2	RNA export from nucleus;RNA catabolic process
ENSG00000175873	ENSG00000262099	AC004840.9	CTC-524C5.5	2	RNA export from nucleus;RNA catabolic process
ENSG00000175873	ENSG00000262117	AC004840.9	BCAR4	5	nucleobasenucleosidenucleotide and nucleic acid transport;dephosphorylation;nuclear export;RNA export from nucleus;RNA catabolic process
ENSG00000175873	ENSG00000262152	AC004840.9	LINC00514	3	nuclear export;RNA export from nucleus;RNA catabolic process
ENSG00000175873	ENSG00000262663	AC004840.9	RP11-497H17.1	3	nuclear export;RNA export from nucleus;RNA catabolic process
ENSG00000175873	ENSG00000262732	AC004840.9	CTD-2135D7.2	4	nucleobasenucleosidenucleotide and nucleic acid transport;nuclear export;RNA export from nucleus;RNA catabolic process
ENSG00000175873	ENSG00000262833	AC004840.9	RP11-28G8.1	2	RNA export from nucleus;RNA catabolic process
ENSG00000175873	ENSG00000262837	AC004840.9	RP11-304F15.7	2	RNA export from nucleus;RNA catabolic process
ENSG00000175873	ENSG00000262873	AC004840.9	CTD-2561B21.11	3	nuclear export;RNA export from nucleus;RNA catabolic process
ENSG00000175873	ENSG00000262905	AC004840.9	RP5-1029F21.2	2	RNA export from nucleus;RNA catabolic process
ENSG00000175873	ENSG00000263069	AC004840.9	CTD-2047H16.4	3	nuclear export;RNA export from nucleus;RNA catabolic process
ENSG00000175873	ENSG00000263072	AC004840.9	RP11-473M20.14	3	nuclear export;RNA export from nucleus;RNA catabolic process
ENSG00000175873	ENSG00000263082	AC004840.9	CTD-2034I21.2	6	nucleobasenucleosidenucleotide and nucleic acid transport;nuclear transport;nuclear export;RNA export from nucleus;RNA catabolic process;nucleocytoplasmic transport
ENSG00000175873	ENSG00000263214	AC004840.9	ZNF205-AS1	3	nuclear export;RNA export from nucleus;RNA catabolic process
ENSG00000175873	ENSG00000263271	AC004840.9	RP11-1055B8.8	2	RNA export from nucleus;RNA catabolic process
ENSG00000175873	ENSG00000263280	AC004840.9	LA16c-325D7.2	4	nucleobasenucleosidenucleotide and nucleic acid transport;nuclear export;RNA export from nucleus;RNA catabolic process
ENSG00000175873	ENSG00000263345	AC004840.9	RP1-59D14.5	3	nuclear export;RNA export from nucleus;RNA catabolic process
ENSG00000175873	XLOC_000076	AC004840.9	XLOC_000076	3	nuclear export;RNA export from nucleus;RNA catabolic process
ENSG00000175873	XLOC_000153	AC004840.9	XLOC_000153	3	nuclear export;RNA export from nucleus;RNA catabolic process
ENSG00000175873	XLOC_000371	AC004840.9	XLOC_000371	3	nuclear export;RNA export from nucleus;RNA catabolic process
ENSG00000175873	XLOC_000711	AC004840.9	XLOC_000711	6	nucleobasenucleosidenucleotide and nucleic acid transport;nuclear transport;nuclear export;RNA export from nucleus;RNA catabolic process;nucleocytoplasmic transport
ENSG00000175873	XLOC_000881	AC004840.9	XLOC_000881	3	nuclear export;RNA export from nucleus;RNA catabolic process
ENSG00000175873	XLOC_001023	AC004840.9	XLOC_001023	2	RNA export from nucleus;RNA catabolic process
ENSG00000175873	XLOC_001181	AC004840.9	XLOC_001181	2	RNA export from nucleus;RNA catabolic process
ENSG00000175873	XLOC_001747	AC004840.9	XLOC_001747	3	nuclear export;RNA export from nucleus;RNA catabolic process
ENSG00000175873	XLOC_001855	AC004840.9	XLOC_001855	6	nucleobasenucleosidenucleotide and nucleic acid transport;nuclear transport;nuclear export;RNA export from nucleus;RNA catabolic process;nucleocytoplasmic transport
ENSG00000175873	XLOC_001871	AC004840.9	XLOC_001871	5	nucleobasenucleosidenucleotide and nucleic acid transport;dephosphorylation;nuclear export;RNA export from nucleus;RNA catabolic process
ENSG00000175873	XLOC_002055	AC004840.9	XLOC_002055	9	biopolymer catabolic process;nucleobasenucleosidenucleotide and nucleic acid transport;nuclear transport;nuclear export;RNA export from nucleus;macromolecule catabolic process;cellular macromolecule catabolic process;RNA catabolic process;nucleocytoplasmic transport
ENSG00000175873	XLOC_002113	AC004840.9	XLOC_002113	5	nuclear transport;nuclear export;RNA export from nucleus;RNA catabolic process;nucleocytoplasmic transport
ENSG00000175873	XLOC_002344	AC004840.9	XLOC_002344	7	nucleobasenucleosidenucleotide and nucleic acid transport;nuclear transport;dephosphorylation;nuclear export;RNA export from nucleus;RNA catabolic process;nucleocytoplasmic transport
ENSG00000175873	XLOC_002440	AC004840.9	XLOC_002440	2	RNA export from nucleus;RNA catabolic process
ENSG00000175873	XLOC_002461	AC004840.9	XLOC_002461	3	nuclear export;RNA export from nucleus;RNA catabolic process
ENSG00000175873	XLOC_002498	AC004840.9	XLOC_002498	4	dephosphorylation;nuclear export;RNA export from nucleus;RNA catabolic process
ENSG00000175873	XLOC_002577	AC004840.9	XLOC_002577	7	nucleobasenucleosidenucleotide and nucleic acid transport;nuclear transport;dephosphorylation;nuclear export;RNA export from nucleus;RNA catabolic process;nucleocytoplasmic transport
ENSG00000175873	XLOC_002624	AC004840.9	XLOC_002624	7	nucleobasenucleosidenucleotide and nucleic acid transport;nuclear transport;dephosphorylation;nuclear export;RNA export from nucleus;RNA catabolic process;nucleocytoplasmic transport
ENSG00000175873	XLOC_002953	AC004840.9	XLOC_002953	2	RNA export from nucleus;RNA catabolic process
ENSG00000175873	XLOC_003027	AC004840.9	XLOC_003027	3	nuclear export;RNA export from nucleus;RNA catabolic process
ENSG00000175873	XLOC_003094	AC004840.9	XLOC_003094	4	nucleobasenucleosidenucleotide and nucleic acid transport;nuclear export;RNA export from nucleus;RNA catabolic process
ENSG00000175873	XLOC_003405	AC004840.9	XLOC_003405	2	RNA export from nucleus;RNA catabolic process
ENSG00000175873	XLOC_003550	AC004840.9	XLOC_003550	3	nuclear export;RNA export from nucleus;RNA catabolic process
ENSG00000175873	XLOC_003895	AC004840.9	XLOC_003895	5	nucleobasenucleosidenucleotide and nucleic acid transport;dephosphorylation;nuclear export;RNA export from nucleus;RNA catabolic process
ENSG00000175873	XLOC_004188	AC004840.9	XLOC_004188	2	RNA export from nucleus;RNA catabolic process
ENSG00000175873	XLOC_004201	AC004840.9	XLOC_004201	2	RNA export from nucleus;RNA catabolic process
ENSG00000175873	XLOC_004207	AC004840.9	XLOC_004207	9	nucleobasenucleosidenucleotide and nucleic acid transport;intracellular transport;nuclear transport;dephosphorylation;nuclear export;macromolecule localization;RNA export from nucleus;RNA catabolic process;nucleocytoplasmic transport
ENSG00000175873	XLOC_004256	AC004840.9	XLOC_004256	3	nuclear export;RNA export from nucleus;RNA catabolic process
ENSG00000175873	XLOC_004366	AC004840.9	XLOC_004366	2	RNA export from nucleus;RNA catabolic process
ENSG00000175873	XLOC_004398	AC004840.9	XLOC_004398	3	nuclear export;RNA export from nucleus;RNA catabolic process
ENSG00000175873	XLOC_004419	AC004840.9	XLOC_004419	3	nuclear export;RNA export from nucleus;RNA catabolic process
ENSG00000175873	XLOC_004572	AC004840.9	XLOC_004572	3	nuclear export;RNA export from nucleus;RNA catabolic process
ENSG00000175873	XLOC_004881	AC004840.9	XLOC_004881	4	nucleobasenucleosidenucleotide and nucleic acid transport;nuclear export;RNA export from nucleus;RNA catabolic process
ENSG00000175873	XLOC_005125	AC004840.9	XLOC_005125	2	RNA export from nucleus;RNA catabolic process
ENSG00000175873	XLOC_005131	AC004840.9	XLOC_005131	3	nuclear export;RNA export from nucleus;RNA catabolic process
ENSG00000175873	XLOC_005409	AC004840.9	XLOC_005409	5	nuclear transport;nuclear export;RNA export from nucleus;RNA catabolic process;nucleocytoplasmic transport
ENSG00000175873	XLOC_005492	AC004840.9	XLOC_005492	2	RNA export from nucleus;RNA catabolic process
ENSG00000175873	XLOC_005701	AC004840.9	XLOC_005701	3	nuclear export;RNA export from nucleus;RNA catabolic process
ENSG00000175873	XLOC_005819	AC004840.9	XLOC_005819	2	RNA export from nucleus;RNA catabolic process
ENSG00000175873	XLOC_006045	AC004840.9	XLOC_006045	9	biopolymer catabolic process;nucleobasenucleosidenucleotide and nucleic acid transport;nuclear transport;nuclear export;RNA export from nucleus;macromolecule catabolic process;cellular macromolecule catabolic process;RNA catabolic process;nucleocytoplasmic transport
ENSG00000175873	XLOC_006242	AC004840.9	XLOC_006242	2	RNA export from nucleus;RNA catabolic process
ENSG00000175873	XLOC_006258	AC004840.9	XLOC_006258	2	RNA export from nucleus;RNA catabolic process
ENSG00000175873	XLOC_006259	AC004840.9	XLOC_006259	3	nuclear export;RNA export from nucleus;RNA catabolic process
ENSG00000175873	XLOC_006268	AC004840.9	XLOC_006268	3	nuclear export;RNA export from nucleus;RNA catabolic process
ENSG00000175873	XLOC_006409	AC004840.9	XLOC_006409	3	nuclear export;RNA export from nucleus;RNA catabolic process
ENSG00000175873	XLOC_006724	AC004840.9	XLOC_006724	5	nucleobasenucleosidenucleotide and nucleic acid transport;dephosphorylation;nuclear export;RNA export from nucleus;RNA catabolic process
ENSG00000175873	XLOC_006738	AC004840.9	XLOC_006738	2	RNA export from nucleus;RNA catabolic process
ENSG00000175873	XLOC_006753	AC004840.9	XLOC_006753	2	RNA export from nucleus;RNA catabolic process
ENSG00000175873	XLOC_006818	AC004840.9	XLOC_006818	3	nuclear export;RNA export from nucleus;RNA catabolic process
ENSG00000175873	XLOC_006867	AC004840.9	XLOC_006867	3	nucleobasenucleosidenucleotide and nucleic acid transport;RNA export from nucleus;RNA catabolic process
ENSG00000175873	XLOC_006912	AC004840.9	XLOC_006912	3	nuclear export;RNA export from nucleus;RNA catabolic process
ENSG00000175873	XLOC_007240	AC004840.9	XLOC_007240	3	nuclear export;RNA export from nucleus;RNA catabolic process
ENSG00000175873	XLOC_007348	AC004840.9	XLOC_007348	3	nuclear export;RNA export from nucleus;RNA catabolic process
ENSG00000175873	XLOC_007800	AC004840.9	XLOC_007800	2	RNA export from nucleus;RNA catabolic process
ENSG00000175873	XLOC_007929	AC004840.9	XLOC_007929	6	nuclear transport;dephosphorylation;nuclear export;RNA export from nucleus;RNA catabolic process;nucleocytoplasmic transport
ENSG00000175873	XLOC_008005	AC004840.9	XLOC_008005	4	dephosphorylation;nuclear export;RNA export from nucleus;RNA catabolic process
ENSG00000175873	XLOC_008072	AC004840.9	XLOC_008072	3	nuclear export;RNA export from nucleus;RNA catabolic process
ENSG00000175873	XLOC_008102	AC004840.9	XLOC_008102	7	nucleobasenucleosidenucleotide and nucleic acid transport;nuclear transport;dephosphorylation;nuclear export;RNA export from nucleus;RNA catabolic process;nucleocytoplasmic transport
ENSG00000175873	XLOC_008200	AC004840.9	XLOC_008200	6	nucleobasenucleosidenucleotide and nucleic acid transport;nuclear transport;nuclear export;RNA export from nucleus;RNA catabolic process;nucleocytoplasmic transport
ENSG00000175873	XLOC_008233	AC004840.9	XLOC_008233	3	nuclear export;RNA export from nucleus;RNA catabolic process
ENSG00000175873	XLOC_008535	AC004840.9	XLOC_008535	3	nucleobasenucleosidenucleotide and nucleic acid transport;RNA export from nucleus;RNA catabolic process
ENSG00000175873	XLOC_008617	AC004840.9	XLOC_008617	2	RNA export from nucleus;RNA catabolic process
ENSG00000175873	XLOC_008852	AC004840.9	XLOC_008852	3	nuclear export;RNA export from nucleus;RNA catabolic process
ENSG00000175873	XLOC_008925	AC004840.9	XLOC_008925	3	nuclear export;RNA export from nucleus;RNA catabolic process
ENSG00000175873	XLOC_008998	AC004840.9	XLOC_008998	12	biopolymer catabolic process;nucleobasenucleosidenucleotide and nucleic acid transport;nuclear transport;dephosphorylation;cellular catabolic process;nuclear export;RNA export from nucleus;macromolecule catabolic process;cellular macromolecule catabolic process;catabolic process;RNA catabolic process;nucleocytoplasmic transport
ENSG00000175873	XLOC_009087	AC004840.9	XLOC_009087	8	biopolymer catabolic process;nucleobasenucleosidenucleotide and nucleic acid transport;nuclear transport;nuclear export;RNA export from nucleus;cellular macromolecule catabolic process;RNA catabolic process;nucleocytoplasmic transport
ENSG00000175873	XLOC_009145	AC004840.9	XLOC_009145	3	nucleobasenucleosidenucleotide and nucleic acid transport;RNA export from nucleus;RNA catabolic process
ENSG00000175873	XLOC_009152	AC004840.9	XLOC_009152	3	nuclear export;RNA export from nucleus;RNA catabolic process
ENSG00000175873	XLOC_009248	AC004840.9	XLOC_009248	2	RNA export from nucleus;RNA catabolic process
ENSG00000175873	XLOC_009325	AC004840.9	XLOC_009325	3	nuclear export;RNA export from nucleus;RNA catabolic process
ENSG00000175873	XLOC_009826	AC004840.9	XLOC_009826	6	nucleobasenucleosidenucleotide and nucleic acid transport;nuclear transport;nuclear export;RNA export from nucleus;RNA catabolic process;nucleocytoplasmic transport
ENSG00000175873	XLOC_010219	AC004840.9	XLOC_010219	3	nucleobasenucleosidenucleotide and nucleic acid transport;RNA export from nucleus;RNA catabolic process
ENSG00000175873	XLOC_010261	AC004840.9	XLOC_010261	3	nuclear export;RNA export from nucleus;RNA catabolic process
ENSG00000175873	XLOC_010732	AC004840.9	XLOC_010732	9	biopolymer catabolic process;nuclear transport;dephosphorylation;nuclear export;RNA export from nucleus;macromolecule catabolic process;cellular macromolecule catabolic process;RNA catabolic process;nucleocytoplasmic transport
ENSG00000175873	XLOC_011005	AC004840.9	XLOC_011005	6	nuclear transport;dephosphorylation;nuclear export;RNA export from nucleus;RNA catabolic process;nucleocytoplasmic transport
ENSG00000175873	XLOC_011038	AC004840.9	XLOC_011038	2	RNA export from nucleus;RNA catabolic process
ENSG00000175873	XLOC_011408	AC004840.9	XLOC_011408	3	nuclear export;RNA export from nucleus;RNA catabolic process
ENSG00000175873	XLOC_011568	AC004840.9	XLOC_011568	2	RNA export from nucleus;RNA catabolic process
ENSG00000175873	XLOC_011588	AC004840.9	XLOC_011588	3	nuclear export;RNA export from nucleus;RNA catabolic process
ENSG00000175873	XLOC_011804	AC004840.9	XLOC_011804	3	nuclear export;RNA export from nucleus;RNA catabolic process
ENSG00000175873	XLOC_012011	AC004840.9	XLOC_012011	2	RNA export from nucleus;RNA catabolic process
ENSG00000175873	XLOC_012045	AC004840.9	XLOC_012045	2	RNA export from nucleus;RNA catabolic process
ENSG00000175873	XLOC_012382	AC004840.9	XLOC_012382	3	nuclear export;RNA export from nucleus;RNA catabolic process
ENSG00000175873	XLOC_012422	AC004840.9	XLOC_012422	2	RNA export from nucleus;RNA catabolic process
ENSG00000175873	XLOC_012538	AC004840.9	XLOC_012538	4	nucleobasenucleosidenucleotide and nucleic acid transport;dephosphorylation;RNA export from nucleus;RNA catabolic process
ENSG00000175873	XLOC_012645	AC004840.9	XLOC_012645	3	nuclear export;RNA export from nucleus;RNA catabolic process
ENSG00000175873	XLOC_012733	AC004840.9	XLOC_012733	5	nuclear transport;nuclear export;RNA export from nucleus;RNA catabolic process;nucleocytoplasmic transport
ENSG00000175873	XLOC_012736	AC004840.9	XLOC_012736	8	nucleobasenucleosidenucleotide and nucleic acid transport;nuclear transport;dephosphorylation;nuclear export;macromolecule localization;RNA export from nucleus;RNA catabolic process;nucleocytoplasmic transport
ENSG00000175873	XLOC_012879	AC004840.9	XLOC_012879	7	nucleobasenucleosidenucleotide and nucleic acid transport;nuclear transport;dephosphorylation;nuclear export;RNA export from nucleus;RNA catabolic process;nucleocytoplasmic transport
ENSG00000175873	XLOC_013174	AC004840.9	XLOC_013174	2	RNA export from nucleus;RNA catabolic process
ENSG00000175873	XLOC_013506	AC004840.9	XLOC_013506	3	nuclear export;RNA export from nucleus;RNA catabolic process
ENSG00000175873	XLOC_013612	AC004840.9	XLOC_013612	3	nuclear export;RNA export from nucleus;RNA catabolic process
ENSG00000175873	XLOC_013664	AC004840.9	XLOC_013664	2	RNA export from nucleus;RNA catabolic process
ENSG00000175873	XLOC_013832	AC004840.9	XLOC_013832	6	nucleobasenucleosidenucleotide and nucleic acid transport;nuclear transport;nuclear export;RNA export from nucleus;RNA catabolic process;nucleocytoplasmic transport
ENSG00000175873	XLOC_013957	AC004840.9	XLOC_013957	2	RNA export from nucleus;RNA catabolic process
ENSG00000175873	XLOC_014411	AC004840.9	XLOC_014411	3	nuclear export;RNA export from nucleus;RNA catabolic process
ENSG00000175967	ENSG00000227857	RP11-544L8__B.4	RP4-533D7.5	1	transcription from RNA polymerase ii promoter
ENSG00000176734	ENSG00000233891	TRIL	AC007131.2	3	positive regulation of immune system process;lymphocyte differentiation;leukocyte differentiation
ENSG00000176734	ENSG00000238157	TRIL	ENSG00000238157	1	positive regulation of immune system process
ENSG00000176734	ENSG00000241648	TRIL	CADM2-AS2	1	g protein coupled receptor protein signaling pathway
ENSG00000176734	XLOC_012822	TRIL	XLOC_012822	4	positive regulation of transcriptionDNA dependent;positive regulation of nucleobasenucleosidenucleotide and nucleic acid metabolic process;positive regulation of RNA metabolic process;positive regulation of transcription
ENSG00000176754	ENSG00000224358	LINC00303	RP11-466F5.8	2	lymphocyte differentiation;leukocyte differentiation
ENSG00000176754	ENSG00000233332	LINC00303	RP4-799P18.2	2	lymphocyte differentiation;leukocyte differentiation
ENSG00000176754	ENSG00000233891	LINC00303	AC007131.2	2	lymphocyte differentiation;leukocyte differentiation
ENSG00000176754	ENSG00000249825	LINC00303	CTD-2201I18.1	3	actin filament based process;actin cytoskeleton organization and biogenesis;cytoskeleton organization and biogenesis
ENSG00000176840	ENSG00000189238	MIR7-3HG	LINC00943	5	regulation of neurotransmitter levels;regulated secretory pathway;generation of a signal involved in cell cell signaling;regulation of transport;neurotransmitter secretion
ENSG00000176840	ENSG00000203999	MIR7-3HG	RP11-290F20.1	9	negative regulation of apoptosis;programmed cell death;regulation of developmental process;protein kinase cascade;negative regulation of developmental process;regulation of apoptosis;negative regulation of programmed cell death;regulation of programmed cell death;apoptosis go
ENSG00000176840	ENSG00000224073	MIR7-3HG	RP1-56L9.7	2	regulation of developmental process;negative regulation of developmental process
ENSG00000176840	ENSG00000226950	MIR7-3HG	DANCR	2	negative regulation of apoptosis;negative regulation of programmed cell death
ENSG00000176840	ENSG00000227940	MIR7-3HG	RP11-372M18.1	5	programmed cell death;regulation of developmental process;regulation of apoptosis;regulation of programmed cell death;apoptosis go
ENSG00000176840	ENSG00000228172	MIR7-3HG	RP1-317E23.3	3	negative regulation of apoptosis;negative regulation of developmental process;negative regulation of programmed cell death
ENSG00000176840	ENSG00000228649	MIR7-3HG	AC005682.5	2	jnk cascade;stress activated protein kinase signaling pathway
ENSG00000176840	ENSG00000229321	MIR7-3HG	AC008269.2	2	jnk cascade;stress activated protein kinase signaling pathway
ENSG00000176840	ENSG00000232043	MIR7-3HG	RP4-530I15.9	3	negative regulation of apoptosis;negative regulation of developmental process;negative regulation of programmed cell death
ENSG00000176840	ENSG00000232311	MIR7-3HG	RP1-249I4.2	3	negative regulation of apoptosis;negative regulation of developmental process;negative regulation of programmed cell death
ENSG00000176840	ENSG00000232401	MIR7-3HG	LINC00112	1	jnk cascade
ENSG00000176840	ENSG00000232788	MIR7-3HG	AC078883.3	3	negative regulation of apoptosis;negative regulation of developmental process;negative regulation of programmed cell death
ENSG00000176840	ENSG00000233705	MIR7-3HG	SLC26A4-AS1	1	generation of a signal involved in cell cell signaling
ENSG00000176840	ENSG00000234056	MIR7-3HG	RP11-165I9.4	1	generation of a signal involved in cell cell signaling
ENSG00000176840	ENSG00000236859	MIR7-3HG	AC018737.1	1	negative regulation of developmental process
ENSG00000176840	ENSG00000239445	MIR7-3HG	ST3GAL6-AS1	1	protein kinase cascade
ENSG00000176840	ENSG00000243319	MIR7-3HG	FGF14-IT1	2	jnk cascade;stress activated protein kinase signaling pathway
ENSG00000176840	ENSG00000244513	MIR7-3HG	CTD-2013N24.2	1	protein kinase cascade
ENSG00000176840	ENSG00000245648	MIR7-3HG	RP11-277P12.20	2	actin filament based process;actin cytoskeleton organization and biogenesis
ENSG00000176840	ENSG00000247828	MIR7-3HG	TMEM161B-AS1	3	negative regulation of apoptosis;negative regulation of developmental process;negative regulation of programmed cell death
ENSG00000176840	ENSG00000248309	MIR7-3HG	MEF2C-AS1	1	generation of a signal involved in cell cell signaling
ENSG00000176840	ENSG00000250632	MIR7-3HG	RP3-513G18.2	3	actin filament based process;actin cytoskeleton organization and biogenesis;cytoskeleton organization and biogenesis
ENSG00000176840	ENSG00000251138	MIR7-3HG	RP11-81H3.2	2	inflammatory response;negative regulation of developmental process
ENSG00000176840	ENSG00000251600	MIR7-3HG	RP11-673E1.1	2	jnk cascade;stress activated protein kinase signaling pathway
ENSG00000176840	ENSG00000254267	MIR7-3HG	KB-1458E12.1	2	actin filament based process;actin cytoskeleton organization and biogenesis
ENSG00000176840	ENSG00000254680	MIR7-3HG	RP11-265D17.2	1	negative regulation of developmental process
ENSG00000176840	ENSG00000257151	MIR7-3HG	RP11-701H24.2	2	jnk cascade;stress activated protein kinase signaling pathway
ENSG00000176840	ENSG00000258458	MIR7-3HG	CTD-2555K7.2	1	protein kinase cascade
ENSG00000176840	ENSG00000258575	MIR7-3HG	ENSG00000258575	2	jnk cascade;stress activated protein kinase signaling pathway
ENSG00000176840	ENSG00000260411	MIR7-3HG	RP11-420N3.2	1	membrane organization and biogenesis
ENSG00000176840	XLOC_004671	MIR7-3HG	XLOC_004671	2	generation of a signal involved in cell cell signaling;regulation of transport
ENSG00000176840	XLOC_006123	MIR7-3HG	XLOC_006123	1	generation of a signal involved in cell cell signaling
ENSG00000176840	XLOC_011480	MIR7-3HG	XLOC_011480	1	generation of a signal involved in cell cell signaling
ENSG00000176840	XLOC_012187	MIR7-3HG	XLOC_012187	2	jnk cascade;stress activated protein kinase signaling pathway
ENSG00000176840	XLOC_012467	MIR7-3HG	XLOC_012467	1	negative regulation of developmental process
ENSG00000177337	ENSG00000203469	DLGAP1-AS1	RP5-1113E3.3	1	transforming growth factor beta receptor signaling pathway
ENSG00000177337	ENSG00000204758	DLGAP1-AS1	CTC-308K20.1	1	embryonic development
ENSG00000177337	ENSG00000222035	DLGAP1-AS1	AC079354.3	1	transforming growth factor beta receptor signaling pathway
ENSG00000177337	ENSG00000224376	DLGAP1-AS1	AC017104.6	1	DNA modification
ENSG00000177337	ENSG00000226218	DLGAP1-AS1	AC079163.1	2	nuclear transport;nucleocytoplasmic transport
ENSG00000177337	ENSG00000227912	DLGAP1-AS1	RP11-69C17.3	1	protein targeting
ENSG00000177337	ENSG00000228417	DLGAP1-AS1	RP11-549L6.3	2	nuclear transport;nucleocytoplasmic transport
ENSG00000177337	ENSG00000228544	DLGAP1-AS1	KIAA1984-AS1	8	establishment of protein localization;intracellular protein transport;nuclear transport;protein targeting;macromolecule localization;protein transport;protein localization;nucleocytoplasmic transport
ENSG00000177337	ENSG00000229116	DLGAP1-AS1	RP11-20J15.3	1	transforming growth factor beta receptor signaling pathway
ENSG00000177337	ENSG00000232310	DLGAP1-AS1	RP11-557H15.4	3	steroid hormone receptor signaling pathway;intracellular receptor mediated signaling pathway;androgen receptor signaling pathway
ENSG00000177337	ENSG00000234160	DLGAP1-AS1	RP11-613M10.6	1	embryonic development
ENSG00000177337	ENSG00000236986	DLGAP1-AS1	RP11-544A12.4	1	transmembrane receptor protein serine threonine kinase signaling pathway
ENSG00000177337	ENSG00000240057	DLGAP1-AS1	RP11-572M11.4	1	regulation of transcription from RNA polymerase ii promoter
ENSG00000177337	ENSG00000247081	DLGAP1-AS1	RP11-318M2.2	2	actin filament organization;microtubule polymerization or depolymerization
ENSG00000177337	ENSG00000250334	DLGAP1-AS1	LINC00989	3	steroid hormone receptor signaling pathway;intracellular receptor mediated signaling pathway;androgen receptor signaling pathway
ENSG00000177337	ENSG00000250604	DLGAP1-AS1	RP11-597D13.8	3	steroid hormone receptor signaling pathway;intracellular receptor mediated signaling pathway;androgen receptor signaling pathway
ENSG00000177337	ENSG00000257114	DLGAP1-AS1	RP11-25I15.3	2	programmed cell death;apoptosis go
ENSG00000177337	ENSG00000257904	DLGAP1-AS1	RP11-269C4.2	1	transmembrane receptor protein serine threonine kinase signaling pathway
ENSG00000177337	ENSG00000259799	DLGAP1-AS1	RP11-554A11.9	2	transcription initiation;transcription initiation from RNA polymerase ii promoter
ENSG00000177337	ENSG00000259901	DLGAP1-AS1	RP5-991G20.4	3	steroid hormone receptor signaling pathway;intracellular receptor mediated signaling pathway;androgen receptor signaling pathway
ENSG00000177337	ENSG00000260257	DLGAP1-AS1	RP5-1085F17.3	2	positive regulation of transcriptionDNA dependent;positive regulation of RNA metabolic process
ENSG00000177337	ENSG00000260317	DLGAP1-AS1	RP11-48B3.4	1	transforming growth factor beta receptor signaling pathway
ENSG00000177337	ENSG00000260738	DLGAP1-AS1	LINC00554	2	transforming growth factor beta receptor signaling pathway;transmembrane receptor protein serine threonine kinase signaling pathway
ENSG00000177337	ENSG00000260824	DLGAP1-AS1	CTD-2235H24.2	4	steroid hormone receptor signaling pathway;intracellular receptor mediated signaling pathway;transcription initiation from RNA polymerase ii promoter;androgen receptor signaling pathway
ENSG00000177337	ENSG00000260958	DLGAP1-AS1	RP11-488I20.8	1	chromatin remodeling
ENSG00000177337	XLOC_004198	DLGAP1-AS1	XLOC_004198	1	transforming growth factor beta receptor signaling pathway
ENSG00000177337	XLOC_007725	DLGAP1-AS1	XLOC_007725	3	covalent chromatin modification;histone modification;chromatin modification
ENSG00000177337	XLOC_013216	DLGAP1-AS1	XLOC_013216	3	RNA processing;mRNA processing go 0006397;mRNA metabolic process
ENSG00000177337	XLOC_013283	DLGAP1-AS1	XLOC_013283	1	embryonic development
ENSG00000177338	ENSG00000224409	LINC00469	RP11-114B7.6	1	transforming growth factor beta receptor signaling pathway
ENSG00000177338	ENSG00000228544	LINC00469	KIAA1984-AS1	4	intracellular protein transport;nuclear transport;protein targeting;nucleocytoplasmic transport
ENSG00000177338	ENSG00000229240	LINC00469	LINC00710	2	transforming growth factor beta receptor signaling pathway;transmembrane receptor protein serine threonine kinase signaling pathway
ENSG00000177338	ENSG00000229688	LINC00469	AC004741.3	1	transforming growth factor beta receptor signaling pathway
ENSG00000177338	ENSG00000239235	LINC00469	ENSG00000239235	2	nuclear transport;nucleocytoplasmic transport
ENSG00000177338	ENSG00000240742	LINC00469	RP11-465L10.7	2	chromosome organization and biogenesis;establishment and or maintenance of chromatin architecture
ENSG00000177338	ENSG00000241369	LINC00469	CT64	2	transforming growth factor beta receptor signaling pathway;transmembrane receptor protein serine threonine kinase signaling pathway
ENSG00000177338	ENSG00000244150	LINC00469	ENSG00000244150	1	transforming growth factor beta receptor signaling pathway
ENSG00000177338	ENSG00000254854	LINC00469	CTD-2523D13.2	1	organelle organization and biogenesis
ENSG00000177338	ENSG00000262482	LINC00469	LA16c-321D4.2	3	nuclear transport;protein targeting;nucleocytoplasmic transport
ENSG00000177406	ENSG00000225234	RP11-218M22.1	TRAPPC12-AS1	1	regulation of interferon gamma biosynthetic process
ENSG00000177406	ENSG00000226508	RP11-218M22.1	AC104655.3	1	regulation of interferon gamma biosynthetic process
ENSG00000177406	ENSG00000227811	RP11-218M22.1	RP4-773A18.4	5	jak stat cascade;regulation of protein amino acid phosphorylation;regulation of peptidyl tyrosine phosphorylation;peptidyl tyrosine phosphorylation;peptidyl tyrosine modification
ENSG00000177406	ENSG00000228340	RP11-218M22.1	RP5-1043L13.1	8	jak stat cascade;regulation of protein amino acid phosphorylation;regulation of protein modification process;regulation of interferon gamma biosynthetic process;regulation of peptidyl tyrosine phosphorylation;regulation of phosphorylation;interferon gamma biosynthetic process;interferon gamma production
ENSG00000177406	ENSG00000229224	RP11-218M22.1	AC105398.3	10	positive regulation of translation;positive regulation of cytokine biosynthetic process;regulation of interferon gamma biosynthetic process;regulation of translation;regulation of protein metabolic process;positive regulation of cellular protein metabolic process;positive regulation of protein metabolic process;translation;regulation of cellular protein metabolic process;regulation of cytokine bi…
ENSG00000177406	ENSG00000230024	RP11-218M22.1	RP11-95P13.1	5	regulation of protein amino acid phosphorylation;regulation of protein modification process;regulation of peptidyl tyrosine phosphorylation;peptidyl tyrosine phosphorylation;peptidyl tyrosine modification
ENSG00000177406	ENSG00000230438	RP11-218M22.1	RP11-420G6.4	6	jak stat cascade;regulation of protein amino acid phosphorylation;regulation of protein modification process;regulation of interferon gamma biosynthetic process;regulation of peptidyl tyrosine phosphorylation;regulation of phosphorylation
ENSG00000177406	ENSG00000232310	RP11-218M22.1	RP11-557H15.4	1	regulation of interferon gamma biosynthetic process
ENSG00000177406	ENSG00000233420	RP11-218M22.1	AC002127.4	4	positive regulation of signal transduction;i kappab kinase nf kappab cascade;positive regulation of i kappab kinase nf kappab cascade;regulation of i kappab kinase nf kappab cascade
ENSG00000177406	ENSG00000235706	RP11-218M22.1	DICER1-AS1	4	regulation of protein amino acid phosphorylation;regulation of peptidyl tyrosine phosphorylation;peptidyl tyrosine phosphorylation;peptidyl tyrosine modification
ENSG00000177406	ENSG00000235919	RP11-218M22.1	ASH1L-AS1	7	positive regulation of translation;positive regulation of cytokine biosynthetic process;regulation of interferon gamma biosynthetic process;regulation of translation;positive regulation of cellular protein metabolic process;positive regulation of protein metabolic process;regulation of cytokine biosynthetic process
ENSG00000177406	ENSG00000237152	RP11-218M22.1	DLEU7-AS1	3	regulation of protein amino acid phosphorylation;regulation of interferon gamma biosynthetic process;regulation of peptidyl tyrosine phosphorylation
ENSG00000177406	ENSG00000237484	RP11-218M22.1	AP000476.1	1	regulation of interferon gamma biosynthetic process
ENSG00000177406	ENSG00000244513	RP11-218M22.1	CTD-2013N24.2	4	positive regulation of signal transduction;i kappab kinase nf kappab cascade;positive regulation of i kappab kinase nf kappab cascade;regulation of i kappab kinase nf kappab cascade
ENSG00000177406	ENSG00000245164	RP11-218M22.1	LINC00861	2	regulation of protein amino acid phosphorylation;regulation of peptidyl tyrosine phosphorylation
ENSG00000177406	ENSG00000253351	RP11-218M22.1	KB-1047C11.1	4	regulation of protein amino acid phosphorylation;regulation of protein modification process;regulation of peptidyl tyrosine phosphorylation;regulation of phosphorylation
ENSG00000177406	ENSG00000255680	RP11-218M22.1	RP11-732A19.9	6	jak stat cascade;regulation of protein amino acid phosphorylation;regulation of protein modification process;regulation of peptidyl tyrosine phosphorylation;peptidyl tyrosine phosphorylation;peptidyl tyrosine modification
ENSG00000177406	ENSG00000256234	RP11-218M22.1	RP11-283G6.4	1	cytokine and chemokine mediated signaling pathway
ENSG00000177406	ENSG00000257114	RP11-218M22.1	RP11-25I15.3	2	programmed cell death;apoptosis go
ENSG00000177406	ENSG00000257824	RP11-218M22.1	RP11-1049A21.2	7	regulation of protein amino acid phosphorylation;regulation of protein modification process;regulation of peptidyl tyrosine phosphorylation;regulation of phosphorylation;peptidyl tyrosine phosphorylation;peptidyl amino acid modification;peptidyl tyrosine modification
ENSG00000177406	ENSG00000258867	RP11-218M22.1	RP11-300J18.3	4	regulation of protein amino acid phosphorylation;regulation of protein modification process;regulation of peptidyl tyrosine phosphorylation;regulation of phosphorylation
ENSG00000177406	ENSG00000259316	RP11-218M22.1	ENSG00000259316	1	chromatin modification
ENSG00000177406	ENSG00000260228	RP11-218M22.1	RP11-483P21.2	6	regulation of protein amino acid phosphorylation;regulation of protein modification process;regulation of interferon gamma biosynthetic process;regulation of peptidyl tyrosine phosphorylation;regulation of phosphorylation;interleukin 1 secretion
ENSG00000177406	ENSG00000260394	RP11-218M22.1	LA16c-313D11.9	1	regulation of interferon gamma biosynthetic process
ENSG00000177406	ENSG00000260579	RP11-218M22.1	RP11-382A20.2	4	regulation of protein amino acid phosphorylation;regulation of peptidyl tyrosine phosphorylation;peptidyl tyrosine phosphorylation;peptidyl tyrosine modification
ENSG00000177406	ENSG00000261879	RP11-218M22.1	RP11-333E1.1	2	interleukin 1 secretion;cytokine secretion
ENSG00000177406	ENSG00000261997	RP11-218M22.1	RP11-212I21.4	4	regulation of protein amino acid phosphorylation;regulation of protein modification process;regulation of peptidyl tyrosine phosphorylation;regulation of phosphorylation
ENSG00000177406	XLOC_003908	RP11-218M22.1	XLOC_003908	1	regulation of interferon gamma biosynthetic process
ENSG00000177406	XLOC_009549	RP11-218M22.1	XLOC_009549	1	regulation of interferon gamma biosynthetic process
ENSG00000177406	XLOC_012574	RP11-218M22.1	XLOC_012574	1	tissue development
ENSG00000177410	ENSG00000228544	ZFAS1	KIAA1984-AS1	3	nuclear transport;protein targeting;nucleocytoplasmic transport
ENSG00000177410	ENSG00000229983	ZFAS1	RP11-15I11.2	2	mRNA processing go 0006397;mRNA metabolic process
ENSG00000177410	ENSG00000236605	ZFAS1	AC023115.4	2	enzyme linked receptor protein signaling pathway;transmembrane receptor protein tyrosine kinase signaling pathway
ENSG00000177410	ENSG00000245648	ZFAS1	RP11-277P12.20	1	RNA splicing
ENSG00000177410	ENSG00000259070	ZFAS1	LINC00639	2	RNA processing;RNA splicing
ENSG00000177410	ENSG00000259772	ZFAS1	RP11-16E12.2	3	covalent chromatin modification;histone modification;chromatin modification
ENSG00000177410	ENSG00000260470	ZFAS1	RP11-834C11.11	2	RNA processing;RNA splicing
ENSG00000177410	ENSG00000262482	ZFAS1	LA16c-321D4.2	3	nuclear transport;protein targeting;nucleocytoplasmic transport
ENSG00000177410	XLOC_001160	ZFAS1	XLOC_001160	2	covalent chromatin modification;histone modification
ENSG00000177410	XLOC_008986	ZFAS1	XLOC_008986	2	covalent chromatin modification;histone modification
ENSG00000177640	ENSG00000232295	CASC2	RP11-154D6.1	1	mitotic cell cycle checkpoint
ENSG00000177853	ENSG00000227824	ZNF518A	AC122136.2	1	actin cytoskeleton organization and biogenesis
ENSG00000177853	ENSG00000229433	ZNF518A	RP11-329B9.1	2	nuclear export;RNA export from nucleus
ENSG00000177853	ENSG00000229649	ZNF518A	RP11-107I14.4	2	actin filament based process;actin cytoskeleton organization and biogenesis
ENSG00000177853	ENSG00000229983	ZNF518A	RP11-15I11.2	1	mRNA processing go 0006397
ENSG00000177853	ENSG00000232310	ZNF518A	RP11-557H15.4	3	steroid hormone receptor signaling pathway;intracellular receptor mediated signaling pathway;androgen receptor signaling pathway
ENSG00000177853	ENSG00000236511	ZNF518A	RP11-32F11.2	2	actin filament based process;actin cytoskeleton organization and biogenesis
ENSG00000177853	ENSG00000241648	ZNF518A	CADM2-AS2	1	g protein coupled receptor protein signaling pathway
ENSG00000177853	ENSG00000250604	ZNF518A	RP11-597D13.8	3	steroid hormone receptor signaling pathway;intracellular receptor mediated signaling pathway;androgen receptor signaling pathway
ENSG00000177853	ENSG00000253664	ZNF518A	RP11-401H2.1	4	nucleobasenucleosidenucleotide and nucleic acid transport;nuclear export;RNA export from nucleus;RNA catabolic process
ENSG00000177853	ENSG00000257252	ZNF518A	RP11-486A14.2	3	nucleobasenucleosidenucleotide and nucleic acid transport;RNA export from nucleus;RNA catabolic process
ENSG00000177853	ENSG00000258779	ZNF518A	RP11-140I24.1	2	actin filament based process;actin cytoskeleton organization and biogenesis
ENSG00000177853	ENSG00000259772	ZNF518A	RP11-16E12.2	2	covalent chromatin modification;histone modification
ENSG00000177853	ENSG00000259901	ZNF518A	RP5-991G20.4	4	steroid hormone receptor signaling pathway;intracellular receptor mediated signaling pathway;transcription initiation from RNA polymerase ii promoter;androgen receptor signaling pathway
ENSG00000177853	ENSG00000260257	ZNF518A	RP5-1085F17.3	2	positive regulation of transcriptionDNA dependent;positive regulation of RNA metabolic process
ENSG00000177853	ENSG00000260470	ZNF518A	RP11-834C11.11	1	RNA splicing
ENSG00000177853	XLOC_004207	ZNF518A	XLOC_004207	4	nucleobasenucleosidenucleotide and nucleic acid transport;nuclear export;RNA export from nucleus;RNA catabolic process
ENSG00000178107	ENSG00000185186	RP11-998D10.4	LINC00313	2	programmed cell death;apoptosis go
ENSG00000178107	ENSG00000214049	RP11-998D10.4	UCA1	2	programmed cell death;apoptosis go
ENSG00000178107	ENSG00000224596	RP11-998D10.4	ZMIZ1-AS1	2	programmed cell death;apoptosis go
ENSG00000178107	ENSG00000225742	RP11-998D10.4	RP11-513G11.4	2	programmed cell death;apoptosis go
ENSG00000178107	ENSG00000225791	RP11-998D10.4	TRAM2-AS1	2	programmed cell death;apoptosis go
ENSG00000178107	ENSG00000225857	RP11-998D10.4	RP11-46A10.2	2	programmed cell death;apoptosis go
ENSG00000178107	ENSG00000226770	RP11-998D10.4	AC000124.1	2	programmed cell death;apoptosis go
ENSG00000178107	ENSG00000227364	RP11-998D10.4	AC018685.2	2	programmed cell death;apoptosis go
ENSG00000178107	ENSG00000228417	RP11-998D10.4	RP11-549L6.3	2	programmed cell death;apoptosis go
ENSG00000178107	ENSG00000228509	RP11-998D10.4	AC006460.2	2	programmed cell death;apoptosis go
ENSG00000178107	ENSG00000228857	RP11-998D10.4	AC104653.1	2	programmed cell death;apoptosis go
ENSG00000178107	ENSG00000228989	RP11-998D10.4	AC133528.2	2	programmed cell death;apoptosis go
ENSG00000178107	ENSG00000229876	RP11-998D10.4	RP11-199O14.1	2	programmed cell death;apoptosis go
ENSG00000178107	ENSG00000230735	RP11-998D10.4	RP11-413E1.4	2	programmed cell death;apoptosis go
ENSG00000178107	ENSG00000230836	RP11-998D10.4	AC104135.4	2	programmed cell death;apoptosis go
ENSG00000178107	ENSG00000231201	RP11-998D10.4	AF127577.11	2	programmed cell death;apoptosis go
ENSG00000178107	ENSG00000231877	RP11-998D10.4	RP11-177F15.1	2	programmed cell death;apoptosis go
ENSG00000178107	ENSG00000232065	RP11-998D10.4	AC023797.1	2	programmed cell death;apoptosis go
ENSG00000178107	ENSG00000232412	RP11-998D10.4	RP1-315G1.3	2	programmed cell death;apoptosis go
ENSG00000178107	ENSG00000233470	RP11-998D10.4	RP11-524K22.1	2	programmed cell death;apoptosis go
ENSG00000178107	ENSG00000234427	RP11-998D10.4	RP3-413H6.2	2	programmed cell death;apoptosis go
ENSG00000178107	ENSG00000234520	RP11-998D10.4	AC018464.3	2	programmed cell death;apoptosis go
ENSG00000178107	ENSG00000234945	RP11-998D10.4	AC109828.1	2	programmed cell death;apoptosis go
ENSG00000178107	ENSG00000235304	RP11-998D10.4	RP11-265P11.2	2	programmed cell death;apoptosis go
ENSG00000178107	ENSG00000236668	RP11-998D10.4	RP11-85O21.2	2	programmed cell death;apoptosis go
ENSG00000178107	ENSG00000237976	RP11-998D10.4	RP11-126K1.6	2	programmed cell death;apoptosis go
ENSG00000178107	ENSG00000238115	RP11-998D10.4	ENSG00000238115	2	programmed cell death;apoptosis go
ENSG00000178107	ENSG00000241316	RP11-998D10.4	RP11-81N13.1	2	programmed cell death;apoptosis go
ENSG00000178107	ENSG00000242741	RP11-998D10.4	RP11-20B7.1	2	programmed cell death;apoptosis go
ENSG00000178107	ENSG00000243926	RP11-998D10.4	TIPARP-AS1	2	programmed cell death;apoptosis go
ENSG00000178107	ENSG00000244179	RP11-998D10.4	ENSG00000244179	2	programmed cell death;apoptosis go
ENSG00000178107	ENSG00000244383	RP11-998D10.4	RP11-475O23.3	2	programmed cell death;apoptosis go
ENSG00000178107	ENSG00000245849	RP11-998D10.4	RAD51-AS1	2	programmed cell death;apoptosis go
ENSG00000178107	ENSG00000248360	RP11-998D10.4	LINC00504	2	programmed cell death;apoptosis go
ENSG00000178107	ENSG00000248740	RP11-998D10.4	RP11-328K4.1	2	programmed cell death;apoptosis go
ENSG00000178107	ENSG00000250072	RP11-998D10.4	CTC-529P8.1	2	programmed cell death;apoptosis go
ENSG00000178107	ENSG00000250244	RP11-998D10.4	CTB-49A3.4	2	programmed cell death;apoptosis go
ENSG00000178107	ENSG00000250467	RP11-998D10.4	RP11-227F19.1	2	programmed cell death;apoptosis go
ENSG00000178107	ENSG00000250670	RP11-998D10.4	AC004063.1	2	programmed cell death;apoptosis go
ENSG00000178107	ENSG00000250819	RP11-998D10.4	RP11-576E20.1	2	programmed cell death;apoptosis go
ENSG00000178107	ENSG00000254559	RP11-998D10.4	RP11-304M2.5	2	programmed cell death;apoptosis go
ENSG00000178107	ENSG00000255135	RP11-998D10.4	RP11-111M22.3	2	programmed cell death;apoptosis go
ENSG00000178107	ENSG00000255929	RP11-998D10.4	RP11-867G2.8	2	programmed cell death;apoptosis go
ENSG00000178107	ENSG00000256973	RP11-998D10.4	RP11-359J14.2	2	programmed cell death;apoptosis go
ENSG00000178107	ENSG00000257279	RP11-998D10.4	RP11-231I16.1	2	programmed cell death;apoptosis go
ENSG00000178107	ENSG00000257596	RP11-998D10.4	RP11-968A15.2	2	programmed cell death;apoptosis go
ENSG00000178107	ENSG00000259081	RP11-998D10.4	RP11-488C13.6	2	programmed cell death;apoptosis go
ENSG00000178107	ENSG00000259359	RP11-998D10.4	RP11-327J17.2	2	programmed cell death;apoptosis go
ENSG00000178107	ENSG00000259474	RP11-998D10.4	RP11-650L12.1	2	programmed cell death;apoptosis go
ENSG00000178107	ENSG00000259650	RP11-998D10.4	RP11-272D12.1	2	programmed cell death;apoptosis go
ENSG00000178107	ENSG00000260468	RP11-998D10.4	RP11-27M24.3	2	programmed cell death;apoptosis go
ENSG00000178107	ENSG00000260919	RP11-998D10.4	CTD-3154N5.1	2	programmed cell death;apoptosis go
ENSG00000178107	ENSG00000261638	RP11-998D10.4	RP11-700H13.1	2	programmed cell death;apoptosis go
ENSG00000178107	ENSG00000261840	RP11-998D10.4	RP11-146F11.1	2	programmed cell death;apoptosis go
ENSG00000178107	ENSG00000261959	RP11-998D10.4	RP11-893F2.14	2	programmed cell death;apoptosis go
ENSG00000178107	ENSG00000261962	RP11-998D10.4	AC009133.20	2	programmed cell death;apoptosis go
ENSG00000178107	ENSG00000261997	RP11-998D10.4	RP11-212I21.4	2	programmed cell death;apoptosis go
ENSG00000178107	XLOC_003574	RP11-998D10.4	XLOC_003574	2	programmed cell death;apoptosis go
ENSG00000178107	XLOC_005164	RP11-998D10.4	XLOC_005164	2	programmed cell death;apoptosis go
ENSG00000178107	XLOC_006045	RP11-998D10.4	XLOC_006045	2	programmed cell death;apoptosis go
ENSG00000178107	XLOC_006188	RP11-998D10.4	XLOC_006188	2	programmed cell death;apoptosis go
ENSG00000178107	XLOC_006460	RP11-998D10.4	XLOC_006460	2	programmed cell death;apoptosis go
ENSG00000178107	XLOC_006724	RP11-998D10.4	XLOC_006724	2	programmed cell death;apoptosis go
ENSG00000178107	XLOC_008986	RP11-998D10.4	XLOC_008986	2	programmed cell death;apoptosis go
ENSG00000178107	XLOC_009087	RP11-998D10.4	XLOC_009087	2	programmed cell death;apoptosis go
ENSG00000178107	XLOC_009873	RP11-998D10.4	XLOC_009873	2	programmed cell death;apoptosis go
ENSG00000178107	XLOC_012538	RP11-998D10.4	XLOC_012538	2	programmed cell death;apoptosis go
ENSG00000178248	ENSG00000226484	AP000345.1	RP11-87M18.2	2	ras protein signal transduction;small gtpase mediated signal transduction
ENSG00000178248	ENSG00000237283	AP000345.1	RP11-316I3.1	2	ras protein signal transduction;small gtpase mediated signal transduction
ENSG00000178248	ENSG00000241648	AP000345.1	CADM2-AS2	1	g protein coupled receptor protein signaling pathway
ENSG00000178947	ENSG00000180769	LINC00086	WDFY3-AS2	3	meiotic cell cycle;g1 phase of mitotic cell cycle;g1 phase
ENSG00000178947	ENSG00000196756	LINC00086	SNHG17	2	interphase;interphase of mitotic cell cycle
ENSG00000178947	ENSG00000198221	LINC00086	MLLT4-AS1	1	establishment and or maintenance of chromatin architecture
ENSG00000178947	ENSG00000198468	LINC00086	FLVCR1-AS1	3	meiotic cell cycle;g1 phase of mitotic cell cycle;g1 phase
ENSG00000178947	ENSG00000223745	LINC00086	RP4-717I23.3	4	regulation of kinase activity;regulation of protein kinase activity;regulation of transferase activity;regulation of cyclin dependent protein kinase activity
ENSG00000178947	ENSG00000226380	LINC00086	AC058791.1	2	interphase;interphase of mitotic cell cycle
ENSG00000178947	ENSG00000226950	LINC00086	DANCR	1	response to DNA damage stimulus
ENSG00000178947	ENSG00000227544	LINC00086	AC018647.3	1	meiotic cell cycle
ENSG00000178947	ENSG00000227811	LINC00086	RP4-773A18.4	1	regulation of cyclin dependent protein kinase activity
ENSG00000178947	ENSG00000228408	LINC00086	RP1-111D6.3	1	DNA replication
ENSG00000178947	ENSG00000230090	LINC00086	AC108025.2	1	meiotic cell cycle
ENSG00000178947	ENSG00000230176	LINC00086	RP4-779E11.3	4	regulation of kinase activity;regulation of protein kinase activity;regulation of transferase activity;regulation of cyclin dependent protein kinase activity
ENSG00000178947	ENSG00000230239	LINC00086	RP11-108M9.2	2	DNA damage responsesignal transduction;DNA damage checkpoint
ENSG00000178947	ENSG00000230798	LINC00086	RP4-792G4.2	2	interphase;interphase of mitotic cell cycle
ENSG00000178947	ENSG00000230839	LINC00086	RP5-968J1.1	1	meiotic cell cycle
ENSG00000178947	ENSG00000231064	LINC00086	RP11-263K19.4	7	regulation of kinase activity;regulation of protein kinase activity;regulation of transferase activity;interphase;regulation of cyclin dependent protein kinase activity;interphase of mitotic cell cycle;response to DNA damage stimulus
ENSG00000178947	ENSG00000231721	LINC00086	AC058791.2	5	meiotic cell cycle;g1 phase of mitotic cell cycle;DNA damage responsesignal transduction;DNA damage checkpoint;g1 phase
ENSG00000178947	ENSG00000232295	LINC00086	RP11-154D6.1	3	meiotic cell cycle;DNA damage responsesignal transduction;DNA damage checkpoint
ENSG00000178947	ENSG00000232912	LINC00086	RP5-1115A15.1	3	meiotic cell cycle;g1 phase of mitotic cell cycle;g1 phase
ENSG00000178947	ENSG00000233461	LINC00086	RP11-295G20.2	6	regulation of kinase activity;regulation of protein kinase activity;regulation of transferase activity;interphase;regulation of cyclin dependent protein kinase activity;interphase of mitotic cell cycle
ENSG00000178947	ENSG00000233899	LINC00086	RP4-742C19.8	1	DNA integrity checkpoint
ENSG00000178947	ENSG00000234129	LINC00086	RP11-120D5.1	3	meiotic cell cycle;g1 phase of mitotic cell cycle;g1 phase
ENSG00000178947	ENSG00000234996	LINC00086	RP11-480I12.7	1	meiotic cell cycle
ENSG00000178947	ENSG00000235560	LINC00086	AC002310.12	1	meiotic cell cycle
ENSG00000178947	ENSG00000235665	LINC00086	AC007464.1	2	regulation of molecular function;regulation of catalytic activity
ENSG00000178947	ENSG00000236790	LINC00086	LINC00299	2	g1 phase of mitotic cell cycle;g1 phase
ENSG00000178947	ENSG00000237380	LINC00086	HOXD-AS2	1	response to DNA damage stimulus
ENSG00000178947	ENSG00000237594	LINC00086	AP000251.2	1	meiotic cell cycle
ENSG00000178947	ENSG00000237949	LINC00086	LINC00844	1	DNA dependent DNA replication
ENSG00000178947	ENSG00000238045	LINC00086	AC009133.14	6	regulation of kinase activity;regulation of protein kinase activity;regulation of molecular function;regulation of transferase activity;regulation of catalytic activity;regulation of cyclin dependent protein kinase activity
ENSG00000178947	ENSG00000238273	LINC00086	AC012360.6	4	regulation of kinase activity;regulation of protein kinase activity;regulation of transferase activity;regulation of cyclin dependent protein kinase activity
ENSG00000178947	ENSG00000243069	LINC00086	ARHGEF26-AS1	3	meiotic cell cycle;DNA damage responsesignal transduction;DNA damage checkpoint
ENSG00000178947	ENSG00000245614	LINC00086	DDX11-AS1	2	regulation of DNA replication;regulation of DNA metabolic process
ENSG00000178947	ENSG00000246731	LINC00086	CTD-2514K5.2	1	regulation of cyclin dependent protein kinase activity
ENSG00000178947	ENSG00000250903	LINC00086	RP1-80B9.2	4	regulation of kinase activity;regulation of protein kinase activity;regulation of transferase activity;regulation of cyclin dependent protein kinase activity
ENSG00000178947	ENSG00000251160	LINC00086	ENSG00000251160	2	interphase;interphase of mitotic cell cycle
ENSG00000178947	ENSG00000251364	LINC00086	CTD-2516F10.2	4	regulation of kinase activity;regulation of protein kinase activity;regulation of transferase activity;regulation of cyclin dependent protein kinase activity
ENSG00000178947	ENSG00000251442	LINC00086	RP11-792D21.2	1	meiotic cell cycle
ENSG00000178947	ENSG00000253484	LINC00086	RP11-109P6.2	1	regulation of cyclin dependent protein kinase activity
ENSG00000178947	ENSG00000253744	LINC00086	AC025442.3	3	m phase;mitosis;m phase of mitotic cell cycle
ENSG00000178947	ENSG00000254551	LINC00086	RP11-727A23.7	5	meiotic cell cycle;g1 phase of mitotic cell cycle;DNA damage responsesignal transduction;DNA damage checkpoint;g1 phase
ENSG00000178947	ENSG00000254662	LINC00086	RP11-872D17.4	3	regulation of DNA replication;g1 phase of mitotic cell cycle;g1 phase
ENSG00000178947	ENSG00000255455	LINC00086	RP11-890B15.3	1	regulation of mitotic cell cycle
ENSG00000178947	ENSG00000256973	LINC00086	RP11-359J14.2	4	regulation of kinase activity;regulation of protein kinase activity;regulation of transferase activity;regulation of cyclin dependent protein kinase activity
ENSG00000178947	ENSG00000257060	LINC00086	RP11-266O8.1	1	DNA replication
ENSG00000178947	ENSG00000257167	LINC00086	TMPO-AS1	5	meiotic cell cycle;g1 phase of mitotic cell cycle;DNA damage responsesignal transduction;DNA damage checkpoint;g1 phase
ENSG00000178947	ENSG00000257842	LINC00086	NOVA1-AS1	1	establishment and or maintenance of chromatin architecture
ENSG00000178947	ENSG00000258017	LINC00086	RP11-386G11.10	2	g1 phase of mitotic cell cycle;g1 phase
ENSG00000178947	ENSG00000258197	LINC00086	NKX2-2-AS1	2	DNA metabolic process;DNA replication
ENSG00000178947	ENSG00000259070	LINC00086	LINC00639	2	mitotic cell cycle checkpoint;DNA integrity checkpoint
ENSG00000178947	ENSG00000259316	LINC00086	ENSG00000259316	5	meiotic cell cycle;g1 phase of mitotic cell cycle;DNA damage responsesignal transduction;DNA damage checkpoint;g1 phase
ENSG00000178947	ENSG00000259521	LINC00086	RP11-540O11.4	5	meiotic cell cycle;g1 phase of mitotic cell cycle;DNA damage responsesignal transduction;DNA damage checkpoint;g1 phase
ENSG00000178947	ENSG00000259768	LINC00086	RP5-991G20.1	3	meiotic cell cycle;g1 phase of mitotic cell cycle;g1 phase
ENSG00000178947	ENSG00000259888	LINC00086	CTD-2540M10.1	1	response to DNA damage stimulus
ENSG00000178947	ENSG00000260032	LINC00086	LINC00657	4	regulation of kinase activity;regulation of protein kinase activity;regulation of transferase activity;regulation of cyclin dependent protein kinase activity
ENSG00000178947	ENSG00000260418	LINC00086	RP3-406A7.7	5	meiotic cell cycle;g1 phase of mitotic cell cycle;DNA damage responsesignal transduction;DNA damage checkpoint;g1 phase
ENSG00000178947	ENSG00000260442	LINC00086	RP11-22P6.3	3	meiotic cell cycle;g1 phase of mitotic cell cycle;g1 phase
ENSG00000178947	ENSG00000260455	LINC00086	RP1-67M12.2	1	establishment and or maintenance of chromatin architecture
ENSG00000178947	ENSG00000260708	LINC00086	CTA-29F11.1	6	regulation of kinase activity;regulation of protein kinase activity;regulation of molecular function;regulation of transferase activity;regulation of catalytic activity;regulation of cyclin dependent protein kinase activity
ENSG00000178947	ENSG00000261008	LINC00086	AC004158.2	1	meiotic cell cycle
ENSG00000178947	ENSG00000261054	LINC00086	RP11-6O2.4	4	regulation of kinase activity;regulation of protein kinase activity;regulation of transferase activity;regulation of cyclin dependent protein kinase activity
ENSG00000178947	ENSG00000261128	LINC00086	RP11-18F14.2	1	regulation of mitotic cell cycle
ENSG00000178947	ENSG00000261997	LINC00086	RP11-212I21.4	2	regulation of molecular function;regulation of catalytic activity
ENSG00000178947	XLOC_000889	LINC00086	XLOC_000889	3	interphase;regulation of mitotic cell cycle;interphase of mitotic cell cycle
ENSG00000178947	XLOC_004405	LINC00086	XLOC_004405	3	regulation of DNA replication;DNA replication initiation;DNA dependent DNA replication
ENSG00000178947	XLOC_008922	LINC00086	XLOC_008922	5	meiotic cell cycle;g1 phase of mitotic cell cycle;DNA damage responsesignal transduction;DNA damage checkpoint;g1 phase
ENSG00000178947	XLOC_011736	LINC00086	XLOC_011736	1	meiotic cell cycle
ENSG00000178947	XLOC_012398	LINC00086	XLOC_012398	3	meiotic cell cycle;g1 phase of mitotic cell cycle;g1 phase
ENSG00000178947	XLOC_013621	LINC00086	XLOC_013621	6	regulation of kinase activity;regulation of protein kinase activity;regulation of molecular function;regulation of transferase activity;regulation of catalytic activity;regulation of cyclin dependent protein kinase activity
ENSG00000178947	XLOC_014003	LINC00086	XLOC_014003	2	g1 phase of mitotic cell cycle;g1 phase
ENSG00000178977	ENSG00000224950	LINC00324	RP5-1086K13.1	6	transcription initiation;protein DNA complex assembly;steroid hormone receptor signaling pathway;intracellular receptor mediated signaling pathway;transcription initiation from RNA polymerase ii promoter;androgen receptor signaling pathway
ENSG00000178977	ENSG00000229983	LINC00324	RP11-15I11.2	1	mRNA processing go 0006397
ENSG00000178977	ENSG00000235298	LINC00324	RP11-575L7.8	3	hemopoiesis;immune system development;hemopoietic or lymphoid organ development
ENSG00000178977	ENSG00000235736	LINC00324	RP1-10C16.1	1	small gtpase mediated signal transduction
ENSG00000178977	ENSG00000237484	LINC00324	AP000476.1	1	positive regulation of signal transduction
ENSG00000178977	ENSG00000245164	LINC00324	LINC00861	1	ras protein signal transduction
ENSG00000178977	ENSG00000247679	LINC00324	RP11-1277A3.1	2	nuclear export;RNA export from nucleus
ENSG00000178977	ENSG00000249249	LINC00324	AC010226.4	1	microtubule polymerization or depolymerization
ENSG00000178977	ENSG00000254952	LINC00324	AP001257.1	2	dephosphorylation;protein amino acid dephosphorylation
ENSG00000178977	ENSG00000256287	LINC00324	RP11-664H17.1	3	nucleobasenucleosidenucleotide and nucleic acid transport;nuclear export;RNA export from nucleus
ENSG00000178977	ENSG00000257824	LINC00324	RP11-1049A21.2	2	positive regulation of cell proliferation;tissue development
ENSG00000178977	ENSG00000258181	LINC00324	RP11-493L12.4	3	lymphocyte differentiation;t cell differentiation;leukocyte differentiation
ENSG00000178977	ENSG00000258476	LINC00324	RP11-76E17.3	3	lymphocyte differentiation;t cell differentiation;leukocyte differentiation
ENSG00000178977	ENSG00000259772	LINC00324	RP11-16E12.2	2	covalent chromatin modification;histone modification
ENSG00000178977	ENSG00000259901	LINC00324	RP5-991G20.4	4	steroid hormone receptor signaling pathway;intracellular receptor mediated signaling pathway;transcription initiation from RNA polymerase ii promoter;androgen receptor signaling pathway
ENSG00000178977	ENSG00000260824	LINC00324	CTD-2235H24.2	4	steroid hormone receptor signaling pathway;intracellular receptor mediated signaling pathway;transcription initiation from RNA polymerase ii promoter;androgen receptor signaling pathway
ENSG00000178977	XLOC_001160	LINC00324	XLOC_001160	2	covalent chromatin modification;histone modification
ENSG00000178977	XLOC_001788	LINC00324	XLOC_001788	3	lymphocyte differentiation;t cell differentiation;leukocyte differentiation
ENSG00000178977	XLOC_007725	LINC00324	XLOC_007725	3	covalent chromatin modification;histone modification;chromatin modification
ENSG00000178977	XLOC_008720	LINC00324	XLOC_008720	1	notch signaling pathway
ENSG00000178977	XLOC_010898	LINC00324	XLOC_010898	3	lymphocyte differentiation;t cell differentiation;leukocyte differentiation
ENSG00000179219	ENSG00000227409	LINC00311	ZMYM4-AS1	1	RNA export from nucleus
ENSG00000179219	ENSG00000227544	LINC00311	AC018647.3	3	steroid hormone receptor signaling pathway;intracellular receptor mediated signaling pathway;androgen receptor signaling pathway
ENSG00000179219	ENSG00000229433	LINC00311	RP11-329B9.1	2	nuclear export;RNA export from nucleus
ENSG00000179219	ENSG00000232310	LINC00311	RP11-557H15.4	3	steroid hormone receptor signaling pathway;intracellular receptor mediated signaling pathway;androgen receptor signaling pathway
ENSG00000179219	ENSG00000232912	LINC00311	RP5-1115A15.1	1	chromatin remodeling
ENSG00000179219	ENSG00000236986	LINC00311	RP11-544A12.4	1	transmembrane receptor protein serine threonine kinase signaling pathway
ENSG00000179219	ENSG00000248599	LINC00311	RP11-302J23.1	2	nucleobasenucleosidenucleotide and nucleic acid transport;RNA export from nucleus
ENSG00000179219	ENSG00000250334	LINC00311	LINC00989	3	steroid hormone receptor signaling pathway;intracellular receptor mediated signaling pathway;androgen receptor signaling pathway
ENSG00000179219	ENSG00000250604	LINC00311	RP11-597D13.8	3	steroid hormone receptor signaling pathway;intracellular receptor mediated signaling pathway;androgen receptor signaling pathway
ENSG00000179219	ENSG00000253664	LINC00311	RP11-401H2.1	3	nucleobasenucleosidenucleotide and nucleic acid transport;nuclear export;RNA export from nucleus
ENSG00000179219	ENSG00000257252	LINC00311	RP11-486A14.2	4	nucleobasenucleosidenucleotide and nucleic acid transport;nuclear export;RNA export from nucleus;RNA catabolic process
ENSG00000179219	ENSG00000259901	LINC00311	RP5-991G20.4	6	transcription initiation;protein DNA complex assembly;steroid hormone receptor signaling pathway;intracellular receptor mediated signaling pathway;transcription initiation from RNA polymerase ii promoter;androgen receptor signaling pathway
ENSG00000179219	ENSG00000260257	LINC00311	RP5-1085F17.3	4	positive regulation of transcriptionDNA dependent;positive regulation of nucleobasenucleosidenucleotide and nucleic acid metabolic process;positive regulation of RNA metabolic process;positive regulation of transcription
ENSG00000179219	ENSG00000260281	LINC00311	RP11-329J18.2	4	nucleobasenucleosidenucleotide and nucleic acid transport;nuclear export;RNA export from nucleus;RNA catabolic process
ENSG00000179219	ENSG00000260824	LINC00311	CTD-2235H24.2	5	transcription initiation;steroid hormone receptor signaling pathway;intracellular receptor mediated signaling pathway;transcription initiation from RNA polymerase ii promoter;androgen receptor signaling pathway
ENSG00000179219	ENSG00000260990	LINC00311	RP3-518E13.2	3	nucleobasenucleosidenucleotide and nucleic acid transport;nuclear export;RNA export from nucleus
ENSG00000179219	XLOC_004207	LINC00311	XLOC_004207	3	nucleobasenucleosidenucleotide and nucleic acid transport;nuclear export;RNA export from nucleus
ENSG00000179219	XLOC_008998	LINC00311	XLOC_008998	3	nucleobasenucleosidenucleotide and nucleic acid transport;nuclear export;RNA export from nucleus
ENSG00000179406	ENSG00000224950	LINC00174	RP5-1086K13.1	6	transcription initiation;protein DNA complex assembly;steroid hormone receptor signaling pathway;intracellular receptor mediated signaling pathway;transcription initiation from RNA polymerase ii promoter;androgen receptor signaling pathway
ENSG00000179406	ENSG00000232310	LINC00174	RP11-557H15.4	3	steroid hormone receptor signaling pathway;intracellular receptor mediated signaling pathway;androgen receptor signaling pathway
ENSG00000179406	ENSG00000235736	LINC00174	RP1-10C16.1	1	small gtpase mediated signal transduction
ENSG00000179406	ENSG00000238115	LINC00174	ENSG00000238115	3	nucleobasenucleosidenucleotide and nucleic acid transport;RNA export from nucleus;RNA catabolic process
ENSG00000179406	ENSG00000253664	LINC00174	RP11-401H2.1	4	nucleobasenucleosidenucleotide and nucleic acid transport;nuclear export;RNA export from nucleus;RNA catabolic process
ENSG00000179406	ENSG00000259772	LINC00174	RP11-16E12.2	2	covalent chromatin modification;histone modification
ENSG00000179406	ENSG00000259901	LINC00174	RP5-991G20.4	4	steroid hormone receptor signaling pathway;intracellular receptor mediated signaling pathway;transcription initiation from RNA polymerase ii promoter;androgen receptor signaling pathway
ENSG00000179406	ENSG00000260257	LINC00174	RP5-1085F17.3	6	positive regulation of transcriptionDNA dependent;positive regulation of nucleobasenucleosidenucleotide and nucleic acid metabolic process;positive regulation of RNA metabolic process;positive regulation of metabolic process;positive regulation of cellular metabolic process;positive regulation of transcription
ENSG00000179406	XLOC_004207	LINC00174	XLOC_004207	4	nucleobasenucleosidenucleotide and nucleic acid transport;nuclear export;RNA export from nucleus;RNA catabolic process
ENSG00000179406	XLOC_009274	LINC00174	XLOC_009274	1	establishment and or maintenance of chromatin architecture
ENSG00000179523	ENSG00000224073	EIF3J-AS1	RP1-56L9.7	1	protein kinase cascade
ENSG00000179523	XLOC_011865	EIF3J-AS1	XLOC_011865	1	protein kinase cascade
ENSG00000179676	ENSG00000214553	LINC00305	ENSG00000214553	2	regulation of transcriptionDNA dependent;regulation of RNA metabolic process
ENSG00000179676	ENSG00000224409	LINC00305	RP11-114B7.6	1	transforming growth factor beta receptor signaling pathway
ENSG00000179676	ENSG00000233547	LINC00305	RP11-57H14.2	2	chromosome organization and biogenesis;establishment and or maintenance of chromatin architecture
ENSG00000179676	ENSG00000234635	LINC00305	LINC00849	2	covalent chromatin modification;histone modification
ENSG00000179676	ENSG00000235038	LINC00305	RP11-393I23.4	1	establishment and or maintenance of chromatin architecture
ENSG00000179676	ENSG00000238034	LINC00305	RP5-1185K9.1	3	negative regulation of apoptosis;anti apoptosis;negative regulation of programmed cell death
ENSG00000179676	ENSG00000240742	LINC00305	RP11-465L10.7	1	establishment and or maintenance of chromatin architecture
ENSG00000179676	ENSG00000259291	LINC00305	RP11-617F23.1	1	transforming growth factor beta receptor signaling pathway
ENSG00000179676	ENSG00000259772	LINC00305	RP11-16E12.2	3	covalent chromatin modification;histone modification;chromatin modification
ENSG00000179676	ENSG00000261845	LINC00305	RP13-638C3.4	1	transforming growth factor beta receptor signaling pathway
ENSG00000179676	XLOC_003807	LINC00305	XLOC_003807	1	transforming growth factor beta receptor signaling pathway
ENSG00000179743	ENSG00000179935	RP11-169K16.9	LINC00652	1	actin filament based process
ENSG00000179743	ENSG00000224164	RP11-169K16.9	RP3-369A17.4	3	regulation of protein amino acid phosphorylation;regulation of protein modification process;regulation of peptidyl tyrosine phosphorylation
ENSG00000179743	ENSG00000225493	RP11-169K16.9	AC092619.1	3	regulation of protein amino acid phosphorylation;regulation of peptidyl tyrosine phosphorylation;regulation of myeloid cell differentiation
ENSG00000179743	ENSG00000226890	RP11-169K16.9	LA16c-395F10.1	2	regulation of protein amino acid phosphorylation;regulation of peptidyl tyrosine phosphorylation
ENSG00000179743	ENSG00000228221	RP11-169K16.9	LINC00578	4	regulation of protein amino acid phosphorylation;regulation of protein modification process;regulation of peptidyl tyrosine phosphorylation;regulation of phosphorylation
ENSG00000179743	ENSG00000228340	RP11-169K16.9	RP5-1043L13.1	5	jak stat cascade;regulation of protein amino acid phosphorylation;regulation of protein modification process;regulation of peptidyl tyrosine phosphorylation;regulation of phosphorylation
ENSG00000179743	ENSG00000228427	RP11-169K16.9	RP5-1091N2.9	3	regulation of protein amino acid phosphorylation;regulation of protein modification process;regulation of peptidyl tyrosine phosphorylation
ENSG00000179743	ENSG00000229196	RP11-169K16.9	RP11-775D22.2	2	regulation of protein amino acid phosphorylation;regulation of peptidyl tyrosine phosphorylation
ENSG00000179743	ENSG00000230155	RP11-169K16.9	RP3-477O4.14	3	regulation of protein amino acid phosphorylation;regulation of peptidyl tyrosine phosphorylation;regulation of myeloid cell differentiation
ENSG00000179743	ENSG00000230438	RP11-169K16.9	RP11-420G6.4	5	jak stat cascade;regulation of protein amino acid phosphorylation;regulation of protein modification process;regulation of peptidyl tyrosine phosphorylation;regulation of phosphorylation
ENSG00000179743	ENSG00000231131	RP11-169K16.9	RP11-346D6.6	2	regulation of protein amino acid phosphorylation;regulation of peptidyl tyrosine phosphorylation
ENSG00000179743	ENSG00000233906	RP11-169K16.9	RP11-315I14.2	1	i kappab kinase nf kappab cascade
ENSG00000179743	ENSG00000234292	RP11-169K16.9	RP11-213H15.1	1	regulation of i kappab kinase nf kappab cascade
ENSG00000179743	ENSG00000235565	RP11-169K16.9	RP11-86H7.7	1	i kappab kinase nf kappab cascade
ENSG00000179743	ENSG00000237152	RP11-169K16.9	DLEU7-AS1	4	regulation of protein amino acid phosphorylation;regulation of protein modification process;regulation of peptidyl tyrosine phosphorylation;regulation of phosphorylation
ENSG00000179743	ENSG00000237181	RP11-169K16.9	AC147651.4	3	regulation of protein amino acid phosphorylation;regulation of peptidyl tyrosine phosphorylation;regulation of phosphorylation
ENSG00000179743	ENSG00000237928	RP11-169K16.9	RP4-668G5.1	1	positive regulation of transferase activity
ENSG00000179743	ENSG00000240032	RP11-169K16.9	RP11-274H2.3	3	i kappab kinase nf kappab cascade;regulation of signal transduction;regulation of i kappab kinase nf kappab cascade
ENSG00000179743	ENSG00000245164	RP11-169K16.9	LINC00861	4	regulation of protein amino acid phosphorylation;regulation of protein modification process;regulation of peptidyl tyrosine phosphorylation;regulation of phosphorylation
ENSG00000179743	ENSG00000248202	RP11-169K16.9	RP11-455B3.1	2	i kappab kinase nf kappab cascade;protein kinase cascade
ENSG00000179743	ENSG00000250155	RP11-169K16.9	CTD-2353F22.1	3	regulation of protein amino acid phosphorylation;regulation of protein modification process;regulation of peptidyl tyrosine phosphorylation
ENSG00000179743	ENSG00000250410	RP11-169K16.9	RP11-714G18.1	3	regulation of protein amino acid phosphorylation;regulation of protein modification process;regulation of peptidyl tyrosine phosphorylation
ENSG00000179743	ENSG00000253351	RP11-169K16.9	KB-1047C11.1	4	jak stat cascade;regulation of protein amino acid phosphorylation;regulation of peptidyl tyrosine phosphorylation;regulation of phosphorylation
ENSG00000179743	ENSG00000253395	RP11-169K16.9	KB-1460A1.1	4	positive regulation of signal transduction;regulation of signal transduction;positive regulation of i kappab kinase nf kappab cascade;regulation of i kappab kinase nf kappab cascade
ENSG00000179743	ENSG00000253738	RP11-169K16.9	GS1-251I9.4	1	jak stat cascade
ENSG00000179743	ENSG00000254662	RP11-169K16.9	RP11-872D17.4	4	regulation of kinase activity;regulation of protein kinase activity;regulation of transferase activity;regulation of cyclin dependent protein kinase activity
ENSG00000179743	ENSG00000254952	RP11-169K16.9	AP001257.1	4	jak stat cascade;regulation of protein amino acid phosphorylation;regulation of peptidyl tyrosine phosphorylation;regulation of phosphorylation
ENSG00000179743	ENSG00000255031	RP11-169K16.9	RP11-802E16.3	2	positive regulation of i kappab kinase nf kappab cascade;regulation of i kappab kinase nf kappab cascade
ENSG00000179743	ENSG00000255680	RP11-169K16.9	RP11-732A19.9	5	jak stat cascade;regulation of protein amino acid phosphorylation;regulation of peptidyl tyrosine phosphorylation;peptidyl tyrosine phosphorylation;peptidyl tyrosine modification
ENSG00000179743	ENSG00000257114	RP11-169K16.9	RP11-25I15.3	2	programmed cell death;apoptosis go
ENSG00000179743	ENSG00000257824	RP11-169K16.9	RP11-1049A21.2	7	regulation of protein amino acid phosphorylation;regulation of protein modification process;regulation of peptidyl tyrosine phosphorylation;regulation of phosphorylation;peptidyl tyrosine phosphorylation;peptidyl amino acid modification;peptidyl tyrosine modification
ENSG00000179743	ENSG00000258168	RP11-169K16.9	RP11-588H23.3	4	regulation of protein amino acid phosphorylation;regulation of protein modification process;regulation of peptidyl tyrosine phosphorylation;regulation of phosphorylation
ENSG00000179743	ENSG00000258181	RP11-169K16.9	RP11-493L12.4	2	regulation of protein amino acid phosphorylation;regulation of peptidyl tyrosine phosphorylation
ENSG00000179743	ENSG00000258476	RP11-169K16.9	RP11-76E17.3	6	regulation of protein amino acid phosphorylation;regulation of protein modification process;regulation of peptidyl tyrosine phosphorylation;regulation of phosphorylation;peptidyl tyrosine phosphorylation;peptidyl tyrosine modification
ENSG00000179743	ENSG00000258867	RP11-169K16.9	RP11-300J18.3	3	regulation of protein amino acid phosphorylation;regulation of peptidyl tyrosine phosphorylation;regulation of phosphorylation
ENSG00000179743	ENSG00000259062	RP11-169K16.9	ACTN1-AS1	2	i kappab kinase nf kappab cascade;regulation of i kappab kinase nf kappab cascade
ENSG00000179743	ENSG00000259070	RP11-169K16.9	LINC00639	1	mitotic cell cycle checkpoint
ENSG00000179743	ENSG00000260228	RP11-169K16.9	RP11-483P21.2	4	regulation of protein amino acid phosphorylation;regulation of protein modification process;regulation of peptidyl tyrosine phosphorylation;regulation of phosphorylation
ENSG00000179743	ENSG00000260418	RP11-169K16.9	RP3-406A7.7	1	regulation of cyclin dependent protein kinase activity
ENSG00000179743	ENSG00000260579	RP11-169K16.9	RP11-382A20.2	4	regulation of protein amino acid phosphorylation;regulation of peptidyl tyrosine phosphorylation;peptidyl tyrosine phosphorylation;peptidyl tyrosine modification
ENSG00000179743	ENSG00000260838	RP11-169K16.9	RP11-531A24.3	6	positive regulation of signal transduction;i kappab kinase nf kappab cascade;regulation of signal transduction;positive regulation of i kappab kinase nf kappab cascade;protein kinase cascade;regulation of i kappab kinase nf kappab cascade
ENSG00000179743	ENSG00000260850	RP11-169K16.9	RP11-437L7.1	1	regulation of myeloid cell differentiation
ENSG00000179743	ENSG00000261795	RP11-169K16.9	RP11-90P13.1	1	jak stat cascade
ENSG00000179743	ENSG00000261997	RP11-169K16.9	RP11-212I21.4	2	regulation of protein amino acid phosphorylation;regulation of peptidyl tyrosine phosphorylation
ENSG00000179743	XLOC_001608	RP11-169K16.9	XLOC_001608	2	i kappab kinase nf kappab cascade;regulation of i kappab kinase nf kappab cascade
ENSG00000179743	XLOC_002282	RP11-169K16.9	XLOC_002282	4	positive regulation of signal transduction;i kappab kinase nf kappab cascade;positive regulation of i kappab kinase nf kappab cascade;regulation of i kappab kinase nf kappab cascade
ENSG00000179743	XLOC_002368	RP11-169K16.9	XLOC_002368	4	positive regulation of signal transduction;i kappab kinase nf kappab cascade;positive regulation of i kappab kinase nf kappab cascade;regulation of i kappab kinase nf kappab cascade
ENSG00000179743	XLOC_004923	RP11-169K16.9	XLOC_004923	1	regulation of i kappab kinase nf kappab cascade
ENSG00000179743	XLOC_010898	RP11-169K16.9	XLOC_010898	4	regulation of protein amino acid phosphorylation;regulation of protein modification process;regulation of peptidyl tyrosine phosphorylation;regulation of phosphorylation
ENSG00000179743	XLOC_013415	RP11-169K16.9	XLOC_013415	4	regulation of protein amino acid phosphorylation;regulation of protein modification process;regulation of peptidyl tyrosine phosphorylation;regulation of phosphorylation
ENSG00000179818	ENSG00000205885	PCBP1-AS1	C1RL-AS1	1	response to abiotic stimulus
ENSG00000179818	ENSG00000223817	PCBP1-AS1	CDH23-AS1	1	proteolysis
ENSG00000179818	ENSG00000248202	PCBP1-AS1	RP11-455B3.1	1	i kappab kinase nf kappab cascade
ENSG00000179818	XLOC_004405	PCBP1-AS1	XLOC_004405	5	hemostasis;regulation of body fluid levels;blood coagulation;wound healing;coagulation
ENSG00000179818	XLOC_004923	PCBP1-AS1	XLOC_004923	5	hemostasis;regulation of body fluid levels;blood coagulation;wound healing;coagulation
ENSG00000179935	ENSG00000203288	LINC00652	RP11-98D18.9	2	actin filament based process;cytoskeleton organization and biogenesis
ENSG00000179935	ENSG00000223797	LINC00652	ENTPD3-AS1	2	actin filament based process;cytoskeleton organization and biogenesis
ENSG00000179935	ENSG00000224046	LINC00652	AC005076.5	1	actin filament based process
ENSG00000179935	ENSG00000224985	LINC00652	RP11-297K8.2	2	actin filament based process;cytoskeleton organization and biogenesis
ENSG00000179935	ENSG00000225216	LINC00652	AC007362.3	2	actin filament based process;cytoskeleton organization and biogenesis
ENSG00000179935	ENSG00000226380	LINC00652	AC058791.1	2	actin filament based process;cytoskeleton organization and biogenesis
ENSG00000179935	ENSG00000226950	LINC00652	DANCR	1	actin filament based process
ENSG00000179935	ENSG00000228889	LINC00652	UBAC2-AS1	1	actin filament based process
ENSG00000179935	ENSG00000228956	LINC00652	AC144521.1	1	actin filament based process
ENSG00000179935	ENSG00000229044	LINC00652	RP11-266K22.2	2	actin filament based process;cytoskeleton organization and biogenesis
ENSG00000179935	ENSG00000229891	LINC00652	Z83851.1	1	actin filament based process
ENSG00000179935	ENSG00000232065	LINC00652	AC023797.1	1	actin filament based process
ENSG00000179935	ENSG00000233354	LINC00652	LINC00028	1	actin filament based process
ENSG00000179935	ENSG00000234161	LINC00652	PABPC5-AS1	2	actin filament based process;cytoskeleton organization and biogenesis
ENSG00000179935	ENSG00000234171	LINC00652	AC108488.3	2	actin filament based process;cytoskeleton organization and biogenesis
ENSG00000179935	ENSG00000234327	LINC00652	AC012146.7	2	actin filament based process;cytoskeleton organization and biogenesis
ENSG00000179935	ENSG00000234608	LINC00652	MAPKAPK5-AS1	1	actin filament based process
ENSG00000179935	ENSG00000235560	LINC00652	AC002310.12	2	actin filament based process;cytoskeleton organization and biogenesis
ENSG00000179935	ENSG00000236618	LINC00652	PITPNA-AS1	2	actin filament based process;cytoskeleton organization and biogenesis
ENSG00000179935	ENSG00000237457	LINC00652	RP11-547I7.2	1	actin filament based process
ENSG00000179935	ENSG00000239523	LINC00652	MYLK-AS1	1	actin filament based process
ENSG00000179935	ENSG00000245910	LINC00652	SNHG6	2	actin filament based process;cytoskeleton organization and biogenesis
ENSG00000179935	ENSG00000246089	LINC00652	RP11-115C21.2	2	actin filament based process;cytoskeleton organization and biogenesis
ENSG00000179935	ENSG00000248166	LINC00652	AC008984.2	2	actin filament based process;cytoskeleton organization and biogenesis
ENSG00000179935	ENSG00000248275	LINC00652	CTC-338M12.3	2	actin filament based process;cytoskeleton organization and biogenesis
ENSG00000179935	ENSG00000248429	LINC00652	RP11-597D13.9	3	organelle organization and biogenesis;actin filament based process;cytoskeleton organization and biogenesis
ENSG00000179935	ENSG00000249163	LINC00652	CTD-3028N15.1	1	actin filament based process
ENSG00000179935	ENSG00000249362	LINC00652	CTD-2316B1.1	2	actin filament based process;cytoskeleton organization and biogenesis
ENSG00000179935	ENSG00000251138	LINC00652	RP11-81H3.2	2	actin filament based process;cytoskeleton organization and biogenesis
ENSG00000179935	ENSG00000253948	LINC00652	RP11-410L14.2	2	actin filament based process;cytoskeleton organization and biogenesis
ENSG00000179935	ENSG00000254427	LINC00652	RP11-430H10.1	3	organelle organization and biogenesis;actin filament based process;cytoskeleton organization and biogenesis
ENSG00000179935	ENSG00000255135	LINC00652	RP11-111M22.3	1	actin filament based process
ENSG00000179935	ENSG00000259223	LINC00652	RP11-82L7.4	2	actin filament based process;cytoskeleton organization and biogenesis
ENSG00000179935	ENSG00000260625	LINC00652	RP11-452L6.7	2	actin filament based process;cytoskeleton organization and biogenesis
ENSG00000179935	ENSG00000261054	LINC00652	RP11-6O2.4	2	actin filament based process;cytoskeleton organization and biogenesis
ENSG00000179935	ENSG00000261071	LINC00652	RP1-223E5.4	1	actin filament based process
ENSG00000179935	ENSG00000261188	LINC00652	CTA-445C9.14	1	actin filament based process
ENSG00000179935	ENSG00000261295	LINC00652	RP11-524D16__A.3	1	actin filament based process
ENSG00000179935	XLOC_006188	LINC00652	XLOC_006188	2	actin filament based process;cytoskeleton organization and biogenesis
ENSG00000179935	XLOC_008922	LINC00652	XLOC_008922	2	actin filament based process;cytoskeleton organization and biogenesis
ENSG00000179935	XLOC_009145	LINC00652	XLOC_009145	1	actin filament based process
ENSG00000179935	XLOC_012343	LINC00652	XLOC_012343	2	actin filament based process;cytoskeleton organization and biogenesis
ENSG00000179935	XLOC_012467	LINC00652	XLOC_012467	2	actin filament based process;cytoskeleton organization and biogenesis
ENSG00000179935	XLOC_012567	LINC00652	XLOC_012567	2	actin filament based process;cytoskeleton organization and biogenesis
ENSG00000179935	XLOC_013222	LINC00652	XLOC_013222	1	actin filament based process
ENSG00000180139	ENSG00000224272	ACTA2-AS1	AC114730.3	5	hemostasis;regulation of body fluid levels;blood coagulation;wound healing;coagulation
ENSG00000180139	ENSG00000224818	ACTA2-AS1	RP11-134G8.8	1	regulation of transcription from RNA polymerase ii promoter
ENSG00000180139	ENSG00000225811	ACTA2-AS1	RP11-547I7.1	2	macromolecular complex assembly;protein complex assembly
ENSG00000180139	ENSG00000228172	ACTA2-AS1	RP1-317E23.3	1	response to external stimulus
ENSG00000180139	ENSG00000230257	ACTA2-AS1	RP11-645N11.2	5	hemostasis;regulation of body fluid levels;blood coagulation;wound healing;coagulation
ENSG00000180139	ENSG00000232788	ACTA2-AS1	AC078883.3	5	hemostasis;regulation of body fluid levels;blood coagulation;wound healing;coagulation
ENSG00000180139	ENSG00000233354	ACTA2-AS1	LINC00028	5	hemostasis;regulation of body fluid levels;blood coagulation;wound healing;coagulation
ENSG00000180139	ENSG00000235884	ACTA2-AS1	LINC00941	5	hemostasis;regulation of body fluid levels;blood coagulation;wound healing;coagulation
ENSG00000180139	ENSG00000236556	ACTA2-AS1	RP11-443O13.3	5	hemostasis;regulation of body fluid levels;blood coagulation;wound healing;coagulation
ENSG00000180139	ENSG00000236859	ACTA2-AS1	AC018737.1	1	response to external stimulus
ENSG00000180139	ENSG00000256268	ACTA2-AS1	RP11-221N13.3	1	response to external stimulus
ENSG00000180139	ENSG00000259279	ACTA2-AS1	CTD-2033D15.1	1	blood coagulation
ENSG00000180139	ENSG00000260850	ACTA2-AS1	RP11-437L7.1	1	protein complex assembly
ENSG00000180139	ENSG00000261195	ACTA2-AS1	CTD-2380F24.1	1	response to external stimulus
ENSG00000180712	ENSG00000187229	RP11-290F5.2	RP11-161I2.1	1	lymphocyte differentiation
ENSG00000180712	ENSG00000224358	RP11-290F5.2	RP11-466F5.8	1	lymphocyte differentiation
ENSG00000180712	ENSG00000233332	RP11-290F5.2	RP4-799P18.2	2	lymphocyte differentiation;leukocyte differentiation
ENSG00000180712	ENSG00000233891	RP11-290F5.2	AC007131.2	2	lymphocyte differentiation;leukocyte differentiation
ENSG00000180712	ENSG00000246528	RP11-290F5.2	RP11-159H10.3	2	lymphocyte differentiation;leukocyte differentiation
ENSG00000180712	ENSG00000249825	RP11-290F5.2	CTD-2201I18.1	3	actin filament based process;actin cytoskeleton organization and biogenesis;cytoskeleton organization and biogenesis
ENSG00000180712	ENSG00000261570	RP11-290F5.2	RP11-744I24.2	2	actin filament based process;actin cytoskeleton organization and biogenesis
ENSG00000180769	ENSG00000198468	WDFY3-AS2	FLVCR1-AS1	3	meiotic cell cycle;g1 phase of mitotic cell cycle;g1 phase
[truncated: 33,585 more rows]

## Sheet: ov_tabel
lncRNA_ID	lncRNA_ID	lncRNA_symbol	lncRNA2_symbol	modules_num/weight	synergetically regulated GO functions
ENSG00000088970	ENSG00000228566	PLK1S1	RP11-170M17.1	2	nuclear transport;nucleocytoplasmic transport
ENSG00000088970	ENSG00000254682	PLK1S1	RP11-660L16.2	1	apoptotic program
ENSG00000088970	ENSG00000257303	PLK1S1	RP11-977G19.11	2	programmed cell death;apoptosis go
ENSG00000118412	ENSG00000228426	CASP8AP2	RP11-402L1.11	1	positive regulation of transcription from RNA polymerase ii promoter
ENSG00000118412	ENSG00000228566	CASP8AP2	RP11-170M17.1	2	nuclear transport;nucleocytoplasmic transport
ENSG00000118412	ENSG00000229481	CASP8AP2	CTD-2554C21.3	2	chromatin modification;establishment and or maintenance of chromatin architecture
ENSG00000118412	ENSG00000248330	CASP8AP2	LINC00613	5	positive regulation of transcriptionDNA dependent;positive regulation of transcription from RNA polymerase ii promoter;positive regulation of nucleobasenucleosidenucleotide and nucleic acid metabolic process;positive regulation of RNA metabolic process;positive regulation of transcription
ENSG00000118412	ENSG00000249710	CASP8AP2	RP11-588P8.1	4	positive regulation of transcriptionDNA dependent;positive regulation of transcription from RNA polymerase ii promoter;positive regulation of RNA metabolic process;positive regulation of transcription
ENSG00000118412	ENSG00000251577	CASP8AP2	RP11-297P16.3	3	programmed cell death;regulation of developmental process;apoptosis go
ENSG00000118412	ENSG00000255300	CASP8AP2	RP11-148I19.1	1	positive regulation of transcription from RNA polymerase ii promoter
ENSG00000118412	ENSG00000261811	CASP8AP2	RP11-382N13.2	2	nuclear transport;nucleocytoplasmic transport
ENSG00000142396	ENSG00000205821	ERVK3-1	RP1-59D14.3	2	regulation of transcriptionDNA dependent;regulation of RNA metabolic process
ENSG00000142396	ENSG00000225627	ERVK3-1	ENSG00000225627	2	programmed cell death;apoptosis go
ENSG00000142396	ENSG00000226194	ERVK3-1	RP1-137D17.1	2	programmed cell death;apoptosis go
ENSG00000142396	ENSG00000228485	ERVK3-1	RP11-567J24.4	2	programmed cell death;apoptosis go
ENSG00000142396	ENSG00000232065	ERVK3-1	AC023797.1	1	regulation of cyclin dependent protein kinase activity
ENSG00000142396	ENSG00000232533	ERVK3-1	AC093673.5	2	programmed cell death;apoptosis go
ENSG00000142396	ENSG00000233589	ERVK3-1	RP4-694A7.2	4	regulation of kinase activity;regulation of protein kinase activity;regulation of transferase activity;regulation of cyclin dependent protein kinase activity
ENSG00000142396	ENSG00000234129	ERVK3-1	RP11-120D5.1	4	regulation of kinase activity;regulation of protein kinase activity;regulation of transferase activity;regulation of cyclin dependent protein kinase activity
ENSG00000142396	ENSG00000234264	ERVK3-1	RP4-694A7.4	3	regulation of molecular function;regulation of catalytic activity;regulation of cell cycle
ENSG00000142396	ENSG00000234327	ERVK3-1	AC012146.7	1	regulation of cyclin dependent protein kinase activity
ENSG00000142396	ENSG00000236922	ERVK3-1	AC092661.1	2	programmed cell death;apoptosis go
ENSG00000142396	ENSG00000240498	ERVK3-1	CDKN2B-AS1	2	regulation of molecular function;regulation of catalytic activity
ENSG00000142396	ENSG00000244300	ERVK3-1	RP11-475N22.4	1	RNA splicing
ENSG00000142396	ENSG00000249082	ERVK3-1	CTC-276P9.1	2	regulation of molecular function;regulation of catalytic activity
ENSG00000142396	ENSG00000250333	ERVK3-1	RP11-4O3.1	2	programmed cell death;apoptosis go
ENSG00000142396	ENSG00000254551	ERVK3-1	RP11-727A23.7	4	regulation of kinase activity;regulation of protein kinase activity;regulation of transferase activity;regulation of cyclin dependent protein kinase activity
ENSG00000142396	ENSG00000257303	ERVK3-1	RP11-977G19.11	1	regulation of cell cycle
ENSG00000142396	ENSG00000258017	ERVK3-1	RP11-386G11.10	1	regulation of cyclin dependent protein kinase activity
ENSG00000142396	ENSG00000259316	ERVK3-1	ENSG00000259316	2	regulation of molecular function;regulation of catalytic activity
ENSG00000142396	ENSG00000259682	ERVK3-1	RP11-702L15.4	2	programmed cell death;apoptosis go
ENSG00000142396	ENSG00000260645	ERVK3-1	RP11-250B2.5	2	programmed cell death;apoptosis go
ENSG00000142396	XLOC_003769	ERVK3-1	XLOC_003769	2	programmed cell death;apoptosis go
ENSG00000142396	XLOC_012398	ERVK3-1	XLOC_012398	2	regulation of molecular function;regulation of catalytic activity
ENSG00000146143	ENSG00000225172	ENSG00000146143	RP11-16L9.2	1	RNA splicing
ENSG00000146143	ENSG00000228952	ENSG00000146143	RP11-567G11.1	2	RNA processing;RNA splicing
ENSG00000146143	ENSG00000234741	ENSG00000146143	GAS5	1	RNA splicing
ENSG00000146143	ENSG00000235777	ENSG00000146143	DPYD-AS2	1	g protein coupled receptor protein signaling pathway
ENSG00000146143	XLOC_002360	ENSG00000146143	XLOC_002360	2	RNA processing;RNA splicing
ENSG00000146666	ENSG00000235777	LINC00525	DPYD-AS2	1	g protein coupled receptor protein signaling pathway
ENSG00000150316	ENSG00000246067	ENSG00000150316	RAB30-AS1	6	DNA metabolic process;meiosis i;response to endogenous stimulus;DNA recombination;meiotic recombination;response to DNA damage stimulus
ENSG00000150316	ENSG00000247137	ENSG00000150316	RP11-727A23.5	3	meiosis i;DNA recombination;meiotic recombination
ENSG00000166917	ENSG00000261128	MIR202	RP11-18F14.2	1	negative regulation of nucleobasenucleosidenucleotide and nucleic acid metabolic process
ENSG00000171671	ENSG00000235777	SHANK2-AS3	DPYD-AS2	1	g protein coupled receptor protein signaling pathway
ENSG00000172965	ENSG00000222032	MIR4435-1HG	AC112721.2	4	hemostasis;blood coagulation;wound healing;coagulation
ENSG00000172965	ENSG00000224137	MIR4435-1HG	AC079767.4	3	lymphocyte differentiation;t cell differentiation;leukocyte differentiation
ENSG00000172965	ENSG00000224397	MIR4435-1HG	RP11-290F20.3	4	viral genome replication;viral infectious cycle;viral reproductive process;viral reproduction
ENSG00000172965	ENSG00000224843	MIR4435-1HG	LINC00240	5	hemostasis;regulation of body fluid levels;blood coagulation;wound healing;coagulation
ENSG00000172965	ENSG00000225107	MIR4435-1HG	AC092484.1	4	viral genome replication;viral infectious cycle;viral reproductive process;viral reproduction
ENSG00000172965	ENSG00000225493	MIR4435-1HG	AC092619.1	3	lymphocyte differentiation;t cell differentiation;leukocyte differentiation
ENSG00000172965	ENSG00000225611	MIR4435-1HG	RP11-70C1.1	1	t cell activation
ENSG00000172965	ENSG00000226025	MIR4435-1HG	ENSG00000226025	4	viral genome replication;viral infectious cycle;viral reproductive process;viral reproduction
ENSG00000172965	ENSG00000226686	MIR4435-1HG	AC012309.5	2	blood coagulation;coagulation
ENSG00000172965	ENSG00000228274	MIR4435-1HG	RP3-508I15.9	1	positive regulation of i kappab kinase nf kappab cascade
ENSG00000172965	ENSG00000228566	MIR4435-1HG	RP11-170M17.1	2	nuclear transport;nucleocytoplasmic transport
ENSG00000172965	ENSG00000230733	MIR4435-1HG	AC092171.4	4	nucleobasenucleosidenucleotide and nucleic acid transport;nuclear export;RNA export from nucleus;RNA catabolic process
ENSG00000172965	ENSG00000233093	MIR4435-1HG	LINC00892	6	lymphocyte differentiation;hemopoiesis;immune system development;t cell differentiation;leukocyte differentiation;hemopoietic or lymphoid organ development
ENSG00000172965	ENSG00000234028	MIR4435-1HG	AC062029.1	2	positive regulation of cellular protein metabolic process;positive regulation of protein metabolic process
ENSG00000172965	ENSG00000234789	MIR4435-1HG	RP11-483H20.4	2	positive regulation of i kappab kinase nf kappab cascade;regulation of i kappab kinase nf kappab cascade
ENSG00000172965	ENSG00000234815	MIR4435-1HG	ENSG00000234815	2	nuclear transport;nucleocytoplasmic transport
ENSG00000172965	ENSG00000234883	MIR4435-1HG	MIR155HG	10	viral genome replication;lymphocyte differentiation;hemopoiesis;immune system development;viral infectious cycle;viral reproductive process;t cell differentiation;leukocyte differentiation;viral reproduction;hemopoietic or lymphoid organ development
ENSG00000172965	ENSG00000235687	MIR4435-1HG	RP11-20F24.4	7	viral genome replication;lymphocyte differentiation;viral infectious cycle;viral reproductive process;t cell differentiation;leukocyte differentiation;viral reproduction
ENSG00000172965	ENSG00000236481	MIR4435-1HG	AC002331.1	10	cell activation;lymphocyte differentiation;hemopoiesis;immune system development;t cell differentiation;leukocyte differentiation;leukocyte activation;hemopoietic or lymphoid organ development;t cell activation;lymphocyte activation
ENSG00000172965	ENSG00000237471	MIR4435-1HG	AC073115.6	4	viral genome replication;viral infectious cycle;viral reproductive process;viral reproduction
ENSG00000172965	ENSG00000239523	MIR4435-1HG	MYLK-AS1	2	positive regulation of cellular protein metabolic process;positive regulation of protein metabolic process
ENSG00000172965	ENSG00000239795	MIR4435-1HG	ENSG00000239795	1	viral genome replication
ENSG00000172965	ENSG00000242599	MIR4435-1HG	ENSG00000242599	7	lymphocyte differentiation;hemopoiesis;immune system development;t cell differentiation;leukocyte differentiation;positive regulation of i kappab kinase nf kappab cascade;hemopoietic or lymphoid organ development
ENSG00000172965	ENSG00000243533	MIR4435-1HG	RP11-293G6__A.2	1	RNA export from nucleus
ENSG00000172965	ENSG00000245164	MIR4435-1HG	LINC00861	10	viral genome replication;lymphocyte differentiation;hemopoiesis;immune system development;viral infectious cycle;viral reproductive process;t cell differentiation;leukocyte differentiation;viral reproduction;hemopoietic or lymphoid organ development
ENSG00000172965	ENSG00000247400	MIR4435-1HG	DNAJC3-AS1	1	positive regulation of cell proliferation
ENSG00000172965	ENSG00000248717	MIR4435-1HG	RP11-451H23.3	7	lymphocyte differentiation;hemopoiesis;immune system development;t cell differentiation;leukocyte differentiation;hemopoietic or lymphoid organ development;t cell activation
ENSG00000172965	ENSG00000249534	MIR4435-1HG	RP11-83C7.2	6	lymphocyte differentiation;hemopoiesis;immune system development;t cell differentiation;leukocyte differentiation;hemopoietic or lymphoid organ development
ENSG00000172965	ENSG00000251301	MIR4435-1HG	RP11-81H14.2	10	cell activation;lymphocyte differentiation;hemopoiesis;immune system development;t cell differentiation;leukocyte differentiation;leukocyte activation;hemopoietic or lymphoid organ development;t cell activation;lymphocyte activation
ENSG00000172965	ENSG00000253220	MIR4435-1HG	RP11-103H7.2	6	lymphocyte differentiation;hemopoiesis;immune system development;t cell differentiation;leukocyte differentiation;hemopoietic or lymphoid organ development
ENSG00000172965	ENSG00000253351	MIR4435-1HG	KB-1047C11.1	10	viral genome replication;lymphocyte differentiation;hemopoiesis;immune system development;viral infectious cycle;viral reproductive process;t cell differentiation;leukocyte differentiation;viral reproduction;hemopoietic or lymphoid organ development
ENSG00000172965	ENSG00000253361	MIR4435-1HG	RP11-675F6.3	2	dephosphorylation;protein amino acid dephosphorylation
ENSG00000172965	ENSG00000253982	MIR4435-1HG	CTD-2336O2.1	1	RNA catabolic process
ENSG00000172965	ENSG00000254682	MIR4435-1HG	RP11-660L16.2	1	apoptotic program
ENSG00000172965	ENSG00000255197	MIR4435-1HG	RP11-750H9.5	4	viral genome replication;lymphocyte differentiation;t cell differentiation;leukocyte differentiation
ENSG00000172965	ENSG00000255680	MIR4435-1HG	RP11-732A19.9	3	post translational protein modification;protein amino acid phosphorylation;phosphorylation
ENSG00000172965	ENSG00000256039	MIR4435-1HG	RP11-291B21.2	6	lymphocyte differentiation;hemopoiesis;immune system development;t cell differentiation;leukocyte differentiation;hemopoietic or lymphoid organ development
ENSG00000172965	ENSG00000256262	MIR4435-1HG	USP30-AS1	4	viral genome replication;viral infectious cycle;viral reproductive process;viral reproduction
ENSG00000172965	ENSG00000258181	MIR4435-1HG	RP11-493L12.4	6	lymphocyte differentiation;hemopoiesis;immune system development;t cell differentiation;leukocyte differentiation;hemopoietic or lymphoid organ development
ENSG00000172965	ENSG00000258810	MIR4435-1HG	RP11-219E7.1	1	viral genome replication
ENSG00000172965	ENSG00000259234	MIR4435-1HG	RP11-17L5.4	13	lymphocyte differentiation;hemopoiesis;immune system development;t cell differentiation;leukocyte differentiation;positive regulation of i kappab kinase nf kappab cascade;cellular cation homeostasis;hemopoietic or lymphoid organ development;homeostatic process;cellular homeostasis;chemical homeostasis;ion homeostasis;cation homeostasis
ENSG00000172965	ENSG00000259280	MIR4435-1HG	RP11-122D10.1	3	nucleobasenucleosidenucleotide and nucleic acid transport;RNA export from nucleus;RNA catabolic process
ENSG00000172965	ENSG00000259424	MIR4435-1HG	RP11-35O15.1	2	dephosphorylation;protein amino acid dephosphorylation
ENSG00000172965	ENSG00000259834	MIR4435-1HG	RP11-284N8.3	6	lymphocyte differentiation;hemopoiesis;immune system development;t cell differentiation;leukocyte differentiation;hemopoietic or lymphoid organ development
ENSG00000172965	ENSG00000261618	MIR4435-1HG	RP11-79H23.3	1	positive regulation of i kappab kinase nf kappab cascade
ENSG00000172965	ENSG00000261811	MIR4435-1HG	RP11-382N13.2	2	nuclear transport;nucleocytoplasmic transport
ENSG00000172965	ENSG00000261924	MIR4435-1HG	CTD-2561B21.5	2	nucleobasenucleosidenucleotide and nucleic acid transport;RNA export from nucleus
ENSG00000172965	ENSG00000263335	MIR4435-1HG	AF001548.5	3	nucleobasenucleosidenucleotide and nucleic acid transport;RNA export from nucleus;RNA catabolic process
ENSG00000172965	XLOC_001564	MIR4435-1HG	XLOC_001564	5	hemostasis;regulation of body fluid levels;blood coagulation;wound healing;coagulation
ENSG00000172965	XLOC_005811	MIR4435-1HG	XLOC_005811	3	lymphocyte differentiation;t cell differentiation;leukocyte differentiation
ENSG00000172965	XLOC_009272	MIR4435-1HG	XLOC_009272	3	lymphocyte differentiation;t cell differentiation;leukocyte differentiation
ENSG00000172965	XLOC_010018	MIR4435-1HG	XLOC_010018	2	nuclear transport;nucleocytoplasmic transport
ENSG00000172965	XLOC_012427	MIR4435-1HG	XLOC_012427	1	t cell activation
ENSG00000172965	XLOC_014003	MIR4435-1HG	XLOC_014003	6	lymphocyte differentiation;hemopoiesis;immune system development;t cell differentiation;leukocyte differentiation;hemopoietic or lymphoid organ development
ENSG00000174365	ENSG00000179859	SNHG11	AC025335.1	1	immune response
ENSG00000174365	ENSG00000224020	SNHG11	MIR181A2HG	2	dephosphorylation;protein amino acid dephosphorylation
ENSG00000174365	ENSG00000225107	SNHG11	AC092484.1	2	dephosphorylation;protein amino acid dephosphorylation
ENSG00000174365	ENSG00000225493	SNHG11	AC092619.1	2	dephosphorylation;protein amino acid dephosphorylation
ENSG00000174365	ENSG00000226711	SNHG11	FAM66C	2	hemopoiesis;hemopoietic or lymphoid organ development
ENSG00000174365	ENSG00000226791	SNHG11	AC109826.1	3	hemopoiesis;immune system development;hemopoietic or lymphoid organ development
ENSG00000174365	ENSG00000228614	SNHG11	RP13-476E20.1	3	hemopoiesis;immune system development;hemopoietic or lymphoid organ development
ENSG00000174365	ENSG00000229109	SNHG11	RP11-439K3.1	2	dephosphorylation;protein amino acid dephosphorylation
ENSG00000174365	ENSG00000230812	SNHG11	RP4-794H19.4	2	actin filament based process;actin cytoskeleton organization and biogenesis
ENSG00000174365	ENSG00000230838	SNHG11	AC093850.2	1	leukocyte differentiation
ENSG00000174365	ENSG00000231612	SNHG11	RP11-522M21.3	2	dephosphorylation;protein amino acid dephosphorylation
ENSG00000174365	ENSG00000231770	SNHG11	TMEM44-AS1	1	regulation of transcription from RNA polymerase ii promoter
ENSG00000174365	ENSG00000234028	SNHG11	AC062029.1	1	protein amino acid dephosphorylation
ENSG00000174365	ENSG00000235687	SNHG11	RP11-20F24.4	3	hemopoiesis;immune system development;hemopoietic or lymphoid organ development
ENSG00000174365	ENSG00000235979	SNHG11	AC004448.5	1	leukocyte differentiation
ENSG00000174365	ENSG00000237015	SNHG11	CTA-984G1.5	2	dephosphorylation;protein amino acid dephosphorylation
ENSG00000174365	ENSG00000239467	SNHG11	AC007405.6	2	dephosphorylation;protein amino acid dephosphorylation
ENSG00000174365	ENSG00000239795	SNHG11	ENSG00000239795	2	dephosphorylation;protein amino acid dephosphorylation
ENSG00000174365	ENSG00000247708	SNHG11	STX18-AS1	4	hemopoiesis;dephosphorylation;hemopoietic or lymphoid organ development;protein amino acid dephosphorylation
ENSG00000174365	ENSG00000248429	SNHG11	RP11-597D13.9	4	hemopoiesis;immune system development;leukocyte differentiation;hemopoietic or lymphoid organ development
ENSG00000174365	ENSG00000249835	SNHG11	VCAN-AS1	2	dephosphorylation;protein amino acid dephosphorylation
ENSG00000174365	ENSG00000250802	SNHG11	ZBED3-AS1	3	hemopoiesis;immune system development;hemopoietic or lymphoid organ development
ENSG00000174365	ENSG00000251301	SNHG11	RP11-81H14.2	2	post translational protein modification;immune response
ENSG00000174365	ENSG00000253706	SNHG11	RP11-758M4.4	2	dephosphorylation;protein amino acid dephosphorylation
ENSG00000174365	ENSG00000254444	SNHG11	RP11-290F24.3	2	dephosphorylation;protein amino acid dephosphorylation
ENSG00000174365	ENSG00000254587	SNHG11	RP11-360K13.1	1	post translational protein modification
ENSG00000174365	ENSG00000255197	SNHG11	RP11-750H9.5	2	dephosphorylation;protein amino acid dephosphorylation
ENSG00000174365	ENSG00000255671	SNHG11	RP11-283I3.1	4	actin filament based process;dephosphorylation;actin cytoskeleton organization and biogenesis;protein amino acid dephosphorylation
ENSG00000174365	ENSG00000255794	SNHG11	RMST	2	immune response;immune system process
ENSG00000174365	ENSG00000257764	SNHG11	RP11-1143G9.4	1	protein amino acid dephosphorylation
ENSG00000174365	ENSG00000258655	SNHG11	ARHGAP5-AS1	1	protein kinase cascade
ENSG00000174365	ENSG00000258810	SNHG11	RP11-219E7.1	2	dephosphorylation;protein amino acid dephosphorylation
ENSG00000174365	ENSG00000259234	SNHG11	RP11-17L5.4	1	post translational protein modification
ENSG00000174365	ENSG00000259279	SNHG11	CTD-2033D15.1	2	leukocyte differentiation;protein amino acid dephosphorylation
ENSG00000174365	ENSG00000260065	SNHG11	CTA-445C9.15	3	hemopoiesis;immune system development;hemopoietic or lymphoid organ development
ENSG00000174365	ENSG00000261618	SNHG11	RP11-79H23.3	2	positive regulation of cell proliferation;regulation of cellular protein metabolic process
ENSG00000174365	ENSG00000261879	SNHG11	RP11-333E1.1	2	dephosphorylation;protein amino acid dephosphorylation
ENSG00000174365	ENSG00000261889	SNHG11	RP11-473M20.16	4	negative regulation of nucleobasenucleosidenucleotide and nucleic acid metabolic process;negative regulation of cellular metabolic process;negative regulation of transcription;negative regulation of metabolic process
ENSG00000174365	XLOC_001788	SNHG11	XLOC_001788	2	i kappab kinase nf kappab cascade;regulation of i kappab kinase nf kappab cascade
ENSG00000174365	XLOC_002749	SNHG11	XLOC_002749	2	positive regulation of cell proliferation;regulation of cell proliferation
ENSG00000174365	XLOC_003209	SNHG11	XLOC_003209	1	regulation of i kappab kinase nf kappab cascade
ENSG00000174365	XLOC_005361	SNHG11	XLOC_005361	1	post translational protein modification
ENSG00000174365	XLOC_008935	SNHG11	XLOC_008935	2	actin filament based process;actin cytoskeleton organization and biogenesis
ENSG00000174365	XLOC_009272	SNHG11	XLOC_009272	1	positive regulation of cell proliferation
ENSG00000174365	XLOC_011671	SNHG11	XLOC_011671	1	protein amino acid dephosphorylation
ENSG00000174365	XLOC_011865	SNHG11	XLOC_011865	2	dephosphorylation;protein amino acid dephosphorylation
ENSG00000174365	XLOC_012427	SNHG11	XLOC_012427	2	dephosphorylation;protein amino acid dephosphorylation
ENSG00000174365	XLOC_012542	SNHG11	XLOC_012542	2	dephosphorylation;protein amino acid dephosphorylation
ENSG00000175061	ENSG00000180139	C17orf76-AS1	ACTA2-AS1	2	regulation of myeloid cell differentiation;regulation of cell differentiation
ENSG00000175061	ENSG00000224020	C17orf76-AS1	MIR181A2HG	1	protein oligomerization
ENSG00000175061	ENSG00000224165	C17orf76-AS1	DNAJC27-AS1	4	positive regulation of nucleobasenucleosidenucleotide and nucleic acid metabolic process;regulation of myeloid cell differentiation;regulation of cell differentiation;positive regulation of transcription
ENSG00000175061	ENSG00000225490	C17orf76-AS1	RP4-610C12.3	2	regulation of myeloid cell differentiation;regulation of cell differentiation
ENSG00000175061	ENSG00000226786	C17orf76-AS1	RP1-167F1.2	2	myeloid cell differentiation;regulation of myeloid cell differentiation
ENSG00000175061	ENSG00000228614	C17orf76-AS1	RP13-476E20.1	2	positive regulation of nucleobasenucleosidenucleotide and nucleic acid metabolic process;positive regulation of transcription
ENSG00000175061	ENSG00000228651	C17orf76-AS1	RP11-556E13.1	1	regulation of myeloid cell differentiation
ENSG00000175061	ENSG00000230257	C17orf76-AS1	RP11-645N11.2	2	regulation of myeloid cell differentiation;regulation of cell differentiation
ENSG00000175061	ENSG00000230838	C17orf76-AS1	AC093850.2	2	regulation of myeloid cell differentiation;regulation of cell differentiation
ENSG00000175061	ENSG00000231154	C17orf76-AS1	MORF4L2-AS1	2	negative regulation of apoptosis;negative regulation of programmed cell death
ENSG00000175061	ENSG00000231295	C17orf76-AS1	RP4-797C5.2	1	protein oligomerization
ENSG00000175061	ENSG00000234028	C17orf76-AS1	AC062029.1	2	regulation of myeloid cell differentiation;regulation of cell differentiation
ENSG00000175061	ENSG00000234129	C17orf76-AS1	RP11-120D5.1	1	response to abiotic stimulus
ENSG00000175061	ENSG00000235560	C17orf76-AS1	AC002310.12	1	regulation of myeloid cell differentiation
ENSG00000175061	ENSG00000235979	C17orf76-AS1	AC004448.5	2	regulation of myeloid cell differentiation;regulation of cell differentiation
ENSG00000175061	ENSG00000236810	C17orf76-AS1	RP5-886K2.3	1	positive regulation of developmental process
ENSG00000175061	ENSG00000236859	C17orf76-AS1	AC018737.1	1	regulation of myeloid cell differentiation
ENSG00000175061	ENSG00000239523	C17orf76-AS1	MYLK-AS1	1	regulation of myeloid cell differentiation
ENSG00000175061	ENSG00000240137	C17orf76-AS1	RP11-103G8.2	1	regulation of myeloid cell differentiation
ENSG00000175061	ENSG00000247774	C17orf76-AS1	PCED1B-AS1	1	regulation of myeloid cell differentiation
ENSG00000175061	ENSG00000248429	C17orf76-AS1	RP11-597D13.9	2	regulation of myeloid cell differentiation;regulation of cell differentiation
ENSG00000175061	ENSG00000249042	C17orf76-AS1	CTD-2015H6.3	1	positive regulation of transcription from RNA polymerase ii promoter
ENSG00000175061	ENSG00000249395	C17orf76-AS1	CASC9	2	positive regulation of nucleobasenucleosidenucleotide and nucleic acid metabolic process;positive regulation of transcription
ENSG00000175061	ENSG00000249835	C17orf76-AS1	VCAN-AS1	6	hemopoiesis;immune system development;myeloid cell differentiation;regulation of myeloid cell differentiation;regulation of cell differentiation;hemopoietic or lymphoid organ development
ENSG00000175061	ENSG00000250421	C17orf76-AS1	RP11-83M16.6	1	protein kinase cascade
ENSG00000175061	ENSG00000254680	C17orf76-AS1	RP11-265D17.2	2	regulation of myeloid cell differentiation;regulation of cell differentiation
ENSG00000175061	ENSG00000255671	C17orf76-AS1	RP11-283I3.1	6	negative regulation of nucleobasenucleosidenucleotide and nucleic acid metabolic process;negative regulation of cellular metabolic process;protein kinase cascade;negative regulation of transcription;negative regulation of metabolic process;protein amino acid phosphorylation
ENSG00000175061	ENSG00000259279	C17orf76-AS1	CTD-2033D15.1	2	regulation of myeloid cell differentiation;regulation of cell differentiation
ENSG00000175061	ENSG00000259943	C17orf76-AS1	RP1-39G22.7	8	hemopoiesis;immune system development;positive regulation of nucleobasenucleosidenucleotide and nucleic acid metabolic process;myeloid cell differentiation;regulation of myeloid cell differentiation;regulation of cell differentiation;hemopoietic or lymphoid organ development;positive regulation of transcription
ENSG00000175061	ENSG00000262663	C17orf76-AS1	RP11-497H17.1	1	regulation of myeloid cell differentiation
ENSG00000175061	XLOC_000889	C17orf76-AS1	XLOC_000889	1	regulation of myeloid cell differentiation
ENSG00000175061	XLOC_007950	C17orf76-AS1	XLOC_007950	2	negative regulation of apoptosis;negative regulation of programmed cell death
ENSG00000175061	XLOC_009601	C17orf76-AS1	XLOC_009601	3	post translational protein modification;protein amino acid phosphorylation;phosphorylation
ENSG00000175061	XLOC_012427	C17orf76-AS1	XLOC_012427	4	negative regulation of nucleobasenucleosidenucleotide and nucleic acid metabolic process;negative regulation of apoptosis;negative regulation of transcription;negative regulation of programmed cell death
ENSG00000175701	ENSG00000225032	LINC00116	RP11-228B15.4	3	macromolecular complex assembly;cellular component assembly;protein complex assembly
ENSG00000175701	ENSG00000233895	LINC00116	RP1-122P22.2	2	macromolecular complex assembly;cellular component assembly
ENSG00000175701	ENSG00000234617	LINC00116	SNRK-AS1	2	nuclear transport;nucleocytoplasmic transport
ENSG00000175701	ENSG00000234815	LINC00116	ENSG00000234815	7	establishment of protein localization;intracellular transport;intracellular protein transport;nuclear transport;macromolecule localization;protein transport;nucleocytoplasmic transport
ENSG00000175701	ENSG00000248115	LINC00116	RP11-752D24.2	2	nuclear transport;nucleocytoplasmic transport
ENSG00000175701	ENSG00000249395	LINC00116	CASC9	2	nuclear transport;nucleocytoplasmic transport
ENSG00000175701	ENSG00000254682	LINC00116	RP11-660L16.2	1	apoptotic program
ENSG00000175701	ENSG00000261804	LINC00116	RP11-44F14.2	2	intracellular protein transport;protein transport
ENSG00000175701	ENSG00000261811	LINC00116	RP11-382N13.2	7	establishment of protein localization;intracellular transport;intracellular protein transport;nuclear transport;macromolecule localization;protein transport;nucleocytoplasmic transport
ENSG00000175701	XLOC_010018	LINC00116	XLOC_010018	2	nuclear transport;nucleocytoplasmic transport
ENSG00000175701	XLOC_012422	LINC00116	XLOC_012422	2	nuclear transport;nucleocytoplasmic transport
ENSG00000176728	ENSG00000216863	TTTY14	LY86-AS1	2	g protein signaling coupled to cyclic nucleotide second messenger;cyclic nucleotide mediated signaling
ENSG00000177410	ENSG00000228614	ZFAS1	RP13-476E20.1	2	positive regulation of nucleobasenucleosidenucleotide and nucleic acid metabolic process;positive regulation of transcription
ENSG00000177410	ENSG00000229481	ZFAS1	CTD-2554C21.3	8	negative regulation of nucleobasenucleosidenucleotide and nucleic acid metabolic process;negative regulation of cellular metabolic process;positive regulation of nucleobasenucleosidenucleotide and nucleic acid metabolic process;positive regulation of metabolic process;negative regulation of transcription;positive regulation of cellular metabolic process;negative regulation of metabolic process;po…
ENSG00000177410	ENSG00000245970	ZFAS1	KB-1208A12.3	1	regulation of transcription from RNA polymerase ii promoter
ENSG00000177410	ENSG00000249395	ZFAS1	CASC9	2	positive regulation of nucleobasenucleosidenucleotide and nucleic acid metabolic process;positive regulation of transcription
ENSG00000177410	ENSG00000250421	ZFAS1	RP11-83M16.6	1	protein kinase cascade
ENSG00000177410	ENSG00000253706	ZFAS1	RP11-758M4.4	1	positive regulation of transcription
ENSG00000177410	ENSG00000255671	ZFAS1	RP11-283I3.1	5	negative regulation of nucleobasenucleosidenucleotide and nucleic acid metabolic process;negative regulation of cellular metabolic process;protein kinase cascade;negative regulation of transcription;negative regulation of metabolic process
ENSG00000177410	ENSG00000256271	ZFAS1	CACNA1C-AS2	1	protein kinase cascade
ENSG00000177410	ENSG00000258815	ZFAS1	RP11-408B11.2	2	positive regulation of nucleobasenucleosidenucleotide and nucleic acid metabolic process;positive regulation of transcription
ENSG00000177410	XLOC_012427	ZFAS1	XLOC_012427	4	negative regulation of nucleobasenucleosidenucleotide and nucleic acid metabolic process;negative regulation of cellular metabolic process;negative regulation of transcription;negative regulation of metabolic process
ENSG00000177410	XLOC_013274	ZFAS1	XLOC_013274	1	protein kinase cascade
ENSG00000177853	ENSG00000204934	ZNF518A	ATP6V0E2-AS1	5	transcription initiation;steroid hormone receptor signaling pathway;intracellular receptor mediated signaling pathway;transcription initiation from RNA polymerase ii promoter;androgen receptor signaling pathway
ENSG00000177853	ENSG00000225973	ZNF518A	RP11-139H15.1	1	RNA catabolic process
ENSG00000177853	ENSG00000226496	ZNF518A	LINC00323	4	positive regulation of transcription from RNA polymerase ii promoter;transcription initiation;protein DNA complex assembly;transcription initiation from RNA polymerase ii promoter
ENSG00000177853	ENSG00000228566	ZNF518A	RP11-170M17.1	2	nuclear transport;nucleocytoplasmic transport
ENSG00000177853	ENSG00000234815	ZNF518A	ENSG00000234815	1	protein targeting
ENSG00000177853	ENSG00000250073	ZNF518A	RP11-677M14.3	1	RNA export from nucleus
ENSG00000177853	ENSG00000250163	ZNF518A	ENSG00000250163	1	regulation of cytoskeleton organization and biogenesis
ENSG00000177853	ENSG00000250548	ZNF518A	RP11-47I22.2	1	negative regulation of protein metabolic process
ENSG00000177853	ENSG00000261811	ZNF518A	RP11-382N13.2	5	intracellular protein transport;nuclear transport;macromolecule localization;protein transport;nucleocytoplasmic transport
ENSG00000177853	ENSG00000261924	ZNF518A	CTD-2561B21.5	2	nucleobasenucleosidenucleotide and nucleic acid transport;RNA export from nucleus
ENSG00000177853	ENSG00000263335	ZNF518A	AF001548.5	2	RNA export from nucleus;RNA catabolic process
ENSG00000177853	XLOC_013612	ZNF518A	XLOC_013612	2	RNA export from nucleus;RNA catabolic process
ENSG00000178248	ENSG00000233085	AP000345.1	XXyac-YX65C7_A.3	2	programmed cell death;apoptosis go
ENSG00000178248	ENSG00000251577	AP000345.1	RP11-297P16.3	3	programmed cell death;regulation of developmental process;apoptosis go
ENSG00000178977	ENSG00000188693	LINC00324	CTB-161K23.1	1	DNA modification
ENSG00000178977	ENSG00000214719	LINC00324	AC005562.1	2	nuclear transport;nucleocytoplasmic transport
ENSG00000178977	ENSG00000219481	LINC00324	ENSG00000219481	1	DNA modification
ENSG00000178977	ENSG00000225794	LINC00324	AC073321.4	1	protein targeting
ENSG00000178977	ENSG00000228566	LINC00324	RP11-170M17.1	3	intracellular transport;nuclear transport;nucleocytoplasmic transport
ENSG00000178977	ENSG00000232533	LINC00324	AC093673.5	3	nuclear import;protein import;protein import into nucleus
ENSG00000178977	ENSG00000233895	LINC00324	RP1-122P22.2	2	macromolecular complex assembly;cellular component assembly
ENSG00000178977	ENSG00000233901	LINC00324	RP11-65J3.1	2	nuclear transport;nucleocytoplasmic transport
ENSG00000178977	ENSG00000234815	LINC00324	ENSG00000234815	1	protein targeting
ENSG00000178977	ENSG00000235381	LINC00324	RP11-477D19.2	2	nuclear transport;nucleocytoplasmic transport
ENSG00000178977	ENSG00000245970	LINC00324	KB-1208A12.3	4	steroid hormone receptor signaling pathway;intracellular receptor mediated signaling pathway;androgen receptor signaling pathway;DNA modification
ENSG00000178977	ENSG00000248431	LINC00324	AC005150.1	3	steroid hormone receptor signaling pathway;intracellular receptor mediated signaling pathway;androgen receptor signaling pathway
ENSG00000178977	ENSG00000254762	LINC00324	RP11-867G23.2	2	intracellular protein transport;protein targeting
ENSG00000178977	ENSG00000261811	LINC00324	RP11-382N13.2	2	nuclear transport;nucleocytoplasmic transport
ENSG00000178977	XLOC_008072	LINC00324	XLOC_008072	7	positive regulation of transcription from RNA polymerase ii promoter;transcription initiation;protein DNA complex assembly;steroid hormone receptor signaling pathway;intracellular receptor mediated signaling pathway;transcription initiation from RNA polymerase ii promoter;androgen receptor signaling pathway
ENSG00000178977	XLOC_010018	LINC00324	XLOC_010018	2	nuclear transport;nucleocytoplasmic transport
ENSG00000179676	ENSG00000214719	LINC00305	AC005562.1	3	steroid hormone receptor signaling pathway;intracellular receptor mediated signaling pathway;androgen receptor signaling pathway
ENSG00000179676	ENSG00000232533	LINC00305	AC093673.5	2	transcription initiation;transcription initiation from RNA polymerase ii promoter
ENSG00000179676	ENSG00000261589	LINC00305	CTC-462L7.1	3	transcription initiation;protein DNA complex assembly;transcription initiation from RNA polymerase ii promoter
ENSG00000179743	ENSG00000214870	RP11-169K16.9	AC004540.5	7	regulation of protein amino acid phosphorylation;regulation of protein modification process;regulation of peptidyl tyrosine phosphorylation;regulation of phosphorylation;peptidyl tyrosine phosphorylation;peptidyl amino acid modification;peptidyl tyrosine modification
ENSG00000179743	ENSG00000224020	RP11-169K16.9	MIR181A2HG	9	regulation of protein amino acid phosphorylation;regulation of protein modification process;regulation of protein metabolic process;regulation of peptidyl tyrosine phosphorylation;regulation of phosphorylation;peptidyl tyrosine phosphorylation;peptidyl amino acid modification;peptidyl tyrosine modification;regulation of cellular protein metabolic process
ENSG00000179743	ENSG00000225107	RP11-169K16.9	AC092484.1	9	regulation of protein amino acid phosphorylation;regulation of protein modification process;regulation of protein metabolic process;regulation of peptidyl tyrosine phosphorylation;regulation of phosphorylation;peptidyl tyrosine phosphorylation;peptidyl amino acid modification;peptidyl tyrosine modification;regulation of cellular protein metabolic process
ENSG00000179743	ENSG00000225493	RP11-169K16.9	AC092619.1	10	regulation of protein amino acid phosphorylation;regulation of protein modification process;regulation of protein metabolic process;regulation of peptidyl tyrosine phosphorylation;regulation of phosphorylation;response to chemical stimulus;peptidyl tyrosine phosphorylation;peptidyl amino acid modification;peptidyl tyrosine modification;regulation of cellular protein metabolic process
ENSG00000179743	ENSG00000226025	RP11-169K16.9	ENSG00000226025	12	regulation of protein amino acid phosphorylation;regulation of protein modification process;regulation of protein metabolic process;regulation of peptidyl tyrosine phosphorylation;regulation of phosphorylation;response to chemical stimulus;peptidyl tyrosine phosphorylation;peptidyl amino acid modification;peptidyl tyrosine modification;protein amino acid phosphorylation;phosphorylation;regulation…
ENSG00000179743	ENSG00000226711	RP11-169K16.9	FAM66C	7	regulation of protein amino acid phosphorylation;regulation of protein modification process;regulation of peptidyl tyrosine phosphorylation;regulation of phosphorylation;peptidyl tyrosine phosphorylation;peptidyl amino acid modification;peptidyl tyrosine modification
ENSG00000179743	ENSG00000226791	RP11-169K16.9	AC109826.1	10	regulation of protein amino acid phosphorylation;regulation of protein modification process;regulation of protein metabolic process;regulation of peptidyl tyrosine phosphorylation;regulation of phosphorylation;response to chemical stimulus;peptidyl tyrosine phosphorylation;peptidyl amino acid modification;peptidyl tyrosine modification;regulation of cellular protein metabolic process
ENSG00000179743	ENSG00000228651	RP11-169K16.9	RP11-556E13.1	9	regulation of protein amino acid phosphorylation;regulation of protein modification process;regulation of protein metabolic process;regulation of peptidyl tyrosine phosphorylation;regulation of phosphorylation;peptidyl tyrosine phosphorylation;peptidyl amino acid modification;peptidyl tyrosine modification;regulation of cellular protein metabolic process
ENSG00000179743	ENSG00000231064	RP11-169K16.9	RP11-263K19.4	13	regulation of protein amino acid phosphorylation;regulation of protein modification process;regulation of protein metabolic process;regulation of peptidyl tyrosine phosphorylation;regulation of phosphorylation;response to chemical stimulus;post translational protein modification;peptidyl tyrosine phosphorylation;peptidyl amino acid modification;peptidyl tyrosine modification;protein amino acid ph…
ENSG00000179743	ENSG00000232677	RP11-169K16.9	LINC00665	9	regulation of protein amino acid phosphorylation;regulation of protein modification process;regulation of protein metabolic process;regulation of peptidyl tyrosine phosphorylation;regulation of phosphorylation;peptidyl tyrosine phosphorylation;peptidyl amino acid modification;peptidyl tyrosine modification;regulation of cellular protein metabolic process
ENSG00000179743	ENSG00000232907	RP11-169K16.9	RP5-977B1.7	1	response to endogenous stimulus
ENSG00000179743	ENSG00000233396	RP11-169K16.9	RP11-458D21.1	7	regulation of protein amino acid phosphorylation;regulation of protein modification process;regulation of peptidyl tyrosine phosphorylation;regulation of phosphorylation;peptidyl tyrosine phosphorylation;peptidyl amino acid modification;peptidyl tyrosine modification
ENSG00000179743	ENSG00000235560	RP11-169K16.9	AC002310.12	9	regulation of protein amino acid phosphorylation;regulation of protein modification process;regulation of protein metabolic process;regulation of peptidyl tyrosine phosphorylation;regulation of phosphorylation;peptidyl tyrosine phosphorylation;peptidyl amino acid modification;peptidyl tyrosine modification;regulation of cellular protein metabolic process
ENSG00000179743	ENSG00000235687	RP11-169K16.9	RP11-20F24.4	12	regulation of protein amino acid phosphorylation;regulation of protein modification process;regulation of protein metabolic process;regulation of peptidyl tyrosine phosphorylation;regulation of phosphorylation;post translational protein modification;peptidyl tyrosine phosphorylation;peptidyl amino acid modification;peptidyl tyrosine modification;protein amino acid phosphorylation;phosphorylation;…
ENSG00000179743	ENSG00000236859	RP11-169K16.9	AC018737.1	8	regulation of protein amino acid phosphorylation;regulation of protein modification process;regulation of peptidyl tyrosine phosphorylation;regulation of phosphorylation;peptidyl tyrosine phosphorylation;peptidyl amino acid modification;peptidyl tyrosine modification;regulation of cellular protein metabolic process
ENSG00000179743	ENSG00000239795	RP11-169K16.9	ENSG00000239795	9	regulation of protein amino acid phosphorylation;regulation of protein modification process;regulation of protein metabolic process;regulation of peptidyl tyrosine phosphorylation;regulation of phosphorylation;peptidyl tyrosine phosphorylation;peptidyl amino acid modification;peptidyl tyrosine modification;regulation of cellular protein metabolic process
ENSG00000179743	ENSG00000247708	RP11-169K16.9	STX18-AS1	7	regulation of protein amino acid phosphorylation;regulation of protein modification process;regulation of peptidyl tyrosine phosphorylation;regulation of phosphorylation;peptidyl tyrosine phosphorylation;peptidyl amino acid modification;peptidyl tyrosine modification
ENSG00000179743	ENSG00000247774	RP11-169K16.9	PCED1B-AS1	7	regulation of protein amino acid phosphorylation;regulation of protein modification process;regulation of peptidyl tyrosine phosphorylation;regulation of phosphorylation;peptidyl tyrosine phosphorylation;peptidyl amino acid modification;peptidyl tyrosine modification
ENSG00000179743	ENSG00000250802	RP11-169K16.9	ZBED3-AS1	7	regulation of protein amino acid phosphorylation;regulation of protein modification process;regulation of peptidyl tyrosine phosphorylation;regulation of phosphorylation;peptidyl tyrosine phosphorylation;peptidyl amino acid modification;peptidyl tyrosine modification
ENSG00000179743	ENSG00000251442	RP11-169K16.9	RP11-792D21.2	9	regulation of protein amino acid phosphorylation;regulation of protein modification process;regulation of protein metabolic process;regulation of peptidyl tyrosine phosphorylation;regulation of phosphorylation;peptidyl tyrosine phosphorylation;peptidyl amino acid modification;peptidyl tyrosine modification;regulation of cellular protein metabolic process
ENSG00000179743	ENSG00000255197	RP11-169K16.9	RP11-750H9.5	10	regulation of protein amino acid phosphorylation;regulation of protein modification process;regulation of protein metabolic process;regulation of peptidyl tyrosine phosphorylation;regulation of phosphorylation;response to chemical stimulus;peptidyl tyrosine phosphorylation;peptidyl amino acid modification;peptidyl tyrosine modification;regulation of cellular protein metabolic process
ENSG00000179743	ENSG00000256262	RP11-169K16.9	USP30-AS1	10	regulation of protein amino acid phosphorylation;regulation of protein modification process;regulation of protein metabolic process;regulation of peptidyl tyrosine phosphorylation;regulation of phosphorylation;response to chemical stimulus;peptidyl tyrosine phosphorylation;peptidyl amino acid modification;peptidyl tyrosine modification;regulation of cellular protein metabolic process
ENSG00000179743	ENSG00000257764	RP11-169K16.9	RP11-1143G9.4	9	regulation of protein amino acid phosphorylation;regulation of protein modification process;regulation of protein metabolic process;regulation of peptidyl tyrosine phosphorylation;regulation of phosphorylation;peptidyl tyrosine phosphorylation;peptidyl amino acid modification;peptidyl tyrosine modification;regulation of cellular protein metabolic process
ENSG00000179743	ENSG00000258810	RP11-169K16.9	RP11-219E7.1	10	regulation of protein amino acid phosphorylation;regulation of protein modification process;regulation of protein metabolic process;regulation of peptidyl tyrosine phosphorylation;regulation of phosphorylation;response to chemical stimulus;peptidyl tyrosine phosphorylation;peptidyl amino acid modification;peptidyl tyrosine modification;regulation of cellular protein metabolic process
ENSG00000179743	ENSG00000259901	RP11-169K16.9	RP5-991G20.4	12	regulation of protein amino acid phosphorylation;regulation of protein modification process;regulation of protein metabolic process;regulation of peptidyl tyrosine phosphorylation;regulation of phosphorylation;post translational protein modification;peptidyl tyrosine phosphorylation;peptidyl amino acid modification;peptidyl tyrosine modification;protein amino acid phosphorylation;phosphorylation;…
ENSG00000179743	ENSG00000261879	RP11-169K16.9	RP11-333E1.1	7	regulation of protein amino acid phosphorylation;regulation of protein modification process;regulation of peptidyl tyrosine phosphorylation;regulation of phosphorylation;peptidyl tyrosine phosphorylation;peptidyl amino acid modification;peptidyl tyrosine modification
ENSG00000179743	ENSG00000263072	RP11-169K16.9	RP11-473M20.14	9	regulation of protein amino acid phosphorylation;regulation of protein modification process;regulation of protein metabolic process;regulation of peptidyl tyrosine phosphorylation;regulation of phosphorylation;peptidyl tyrosine phosphorylation;peptidyl amino acid modification;peptidyl tyrosine modification;regulation of cellular protein metabolic process
ENSG00000179743	XLOC_000889	RP11-169K16.9	XLOC_000889	9	regulation of protein amino acid phosphorylation;regulation of protein modification process;regulation of protein metabolic process;regulation of peptidyl tyrosine phosphorylation;regulation of phosphorylation;peptidyl tyrosine phosphorylation;peptidyl amino acid modification;peptidyl tyrosine modification;regulation of cellular protein metabolic process
ENSG00000179743	XLOC_004803	RP11-169K16.9	XLOC_004803	9	regulation of protein amino acid phosphorylation;regulation of protein modification process;regulation of protein metabolic process;regulation of peptidyl tyrosine phosphorylation;regulation of phosphorylation;peptidyl tyrosine phosphorylation;peptidyl amino acid modification;peptidyl tyrosine modification;regulation of cellular protein metabolic process
ENSG00000179743	XLOC_005361	RP11-169K16.9	XLOC_005361	7	regulation of protein amino acid phosphorylation;regulation of protein modification process;regulation of peptidyl tyrosine phosphorylation;regulation of phosphorylation;peptidyl tyrosine phosphorylation;peptidyl amino acid modification;peptidyl tyrosine modification
ENSG00000179743	XLOC_005811	RP11-169K16.9	XLOC_005811	13	regulation of protein amino acid phosphorylation;regulation of protein modification process;regulation of protein metabolic process;regulation of peptidyl tyrosine phosphorylation;regulation of phosphorylation;response to chemical stimulus;post translational protein modification;peptidyl tyrosine phosphorylation;peptidyl amino acid modification;peptidyl tyrosine modification;protein amino acid ph…
ENSG00000179743	XLOC_008935	RP11-169K16.9	XLOC_008935	1	post translational protein modification
ENSG00000179743	XLOC_009272	RP11-169K16.9	XLOC_009272	13	regulation of protein amino acid phosphorylation;regulation of protein modification process;regulation of protein metabolic process;regulation of peptidyl tyrosine phosphorylation;regulation of phosphorylation;response to chemical stimulus;post translational protein modification;peptidyl tyrosine phosphorylation;peptidyl amino acid modification;peptidyl tyrosine modification;protein amino acid ph…
ENSG00000179743	XLOC_009601	RP11-169K16.9	XLOC_009601	13	regulation of protein amino acid phosphorylation;regulation of protein modification process;regulation of protein metabolic process;regulation of peptidyl tyrosine phosphorylation;regulation of phosphorylation;response to chemical stimulus;post translational protein modification;peptidyl tyrosine phosphorylation;peptidyl amino acid modification;peptidyl tyrosine modification;protein amino acid ph…
ENSG00000179743	XLOC_009913	RP11-169K16.9	XLOC_009913	9	regulation of protein amino acid phosphorylation;regulation of protein modification process;regulation of protein metabolic process;regulation of peptidyl tyrosine phosphorylation;regulation of phosphorylation;peptidyl tyrosine phosphorylation;peptidyl amino acid modification;peptidyl tyrosine modification;regulation of cellular protein metabolic process
ENSG00000179743	XLOC_011546	RP11-169K16.9	XLOC_011546	12	regulation of protein amino acid phosphorylation;regulation of protein modification process;regulation of protein metabolic process;regulation of peptidyl tyrosine phosphorylation;regulation of phosphorylation;response to chemical stimulus;peptidyl tyrosine phosphorylation;peptidyl amino acid modification;peptidyl tyrosine modification;protein amino acid phosphorylation;phosphorylation;regulation…
ENSG00000179743	XLOC_011671	RP11-169K16.9	XLOC_011671	9	regulation of protein amino acid phosphorylation;regulation of protein modification process;regulation of protein metabolic process;regulation of peptidyl tyrosine phosphorylation;regulation of phosphorylation;peptidyl tyrosine phosphorylation;peptidyl amino acid modification;peptidyl tyrosine modification;regulation of cellular protein metabolic process
ENSG00000179743	XLOC_011736	RP11-169K16.9	XLOC_011736	11	regulation of protein amino acid phosphorylation;regulation of protein modification process;regulation of protein metabolic process;regulation of peptidyl tyrosine phosphorylation;regulation of phosphorylation;peptidyl tyrosine phosphorylation;peptidyl amino acid modification;peptidyl tyrosine modification;protein amino acid phosphorylation;phosphorylation;regulation of cellular protein metabolic…
ENSG00000179743	XLOC_011865	RP11-169K16.9	XLOC_011865	11	regulation of protein amino acid phosphorylation;regulation of protein modification process;regulation of protein metabolic process;regulation of peptidyl tyrosine phosphorylation;regulation of phosphorylation;peptidyl tyrosine phosphorylation;peptidyl amino acid modification;peptidyl tyrosine modification;protein amino acid phosphorylation;phosphorylation;regulation of cellular protein metabolic…
ENSG00000179818	ENSG00000246089	PCBP1-AS1	RP11-115C21.2	1	immune system process
ENSG00000179859	ENSG00000224165	AC025335.1	DNAJC27-AS1	1	immune response
ENSG00000179859	ENSG00000239523	AC025335.1	MYLK-AS1	2	positive regulation of transcriptionDNA dependent;positive regulation of RNA metabolic process
ENSG00000179859	ENSG00000247400	AC025335.1	DNAJC3-AS1	1	immune response
ENSG00000179859	ENSG00000255794	AC025335.1	RMST	2	immune response;immune system process
ENSG00000179859	ENSG00000257815	AC025335.1	RP11-611E13.2	1	immune response
ENSG00000180139	ENSG00000214548	ACTA2-AS1	MEG3	5	hemostasis;regulation of body fluid levels;blood coagulation;wound healing;coagulation
ENSG00000180139	ENSG00000214870	ACTA2-AS1	AC004540.5	5	hemopoiesis;myeloid cell differentiation;regulation of myeloid cell differentiation;regulation of cell differentiation;homeostasis of number of cells
ENSG00000180139	ENSG00000222032	ACTA2-AS1	AC112721.2	4	hemostasis;blood coagulation;wound healing;coagulation
ENSG00000180139	ENSG00000224165	ACTA2-AS1	DNAJC27-AS1	2	regulation of myeloid cell differentiation;regulation of cell differentiation
ENSG00000180139	ENSG00000224843	ACTA2-AS1	LINC00240	4	blood coagulation;transforming growth factor beta receptor signaling pathway;coagulation;transmembrane receptor protein serine threonine kinase signaling pathway
ENSG00000180139	ENSG00000225265	ACTA2-AS1	RP11-378J18.3	2	actin filament based process;actin cytoskeleton organization and biogenesis
ENSG00000180139	ENSG00000225302	ACTA2-AS1	RP11-539I5.1	1	regulation of map kinase activity
ENSG00000180139	ENSG00000226686	ACTA2-AS1	AC012309.5	3	blood coagulation;wound healing;coagulation
ENSG00000180139	ENSG00000226786	ACTA2-AS1	RP1-167F1.2	1	transmembrane receptor protein serine threonine kinase signaling pathway
ENSG00000180139	ENSG00000227388	ACTA2-AS1	RP11-112J3.16	5	hemostasis;regulation of body fluid levels;blood coagulation;wound healing;coagulation
ENSG00000180139	ENSG00000227946	ACTA2-AS1	AC007383.3	4	hemopoiesis;myeloid cell differentiation;regulation of myeloid cell differentiation;regulation of cell differentiation
ENSG00000180139	ENSG00000228651	ACTA2-AS1	RP11-556E13.1	1	transmembrane receptor protein serine threonine kinase signaling pathway
ENSG00000180139	ENSG00000228741	ACTA2-AS1	RP11-309I15.1	1	regulation of g protein coupled receptor protein signaling pathway
ENSG00000180139	ENSG00000229989	ACTA2-AS1	MIR181A1HG	1	regulation of g protein coupled receptor protein signaling pathway
ENSG00000180139	ENSG00000231486	ACTA2-AS1	AC096579.7	1	transmembrane receptor protein serine threonine kinase signaling pathway
ENSG00000180139	ENSG00000231612	ACTA2-AS1	RP11-522M21.3	1	transmembrane receptor protein serine threonine kinase signaling pathway
ENSG00000180139	ENSG00000231871	ACTA2-AS1	IPO9-AS1	11	regulation of biological quality;hemopoiesis;immune system development;regulation of developmental process;myeloid cell differentiation;regulation of myeloid cell differentiation;regulation of cell differentiation;hemopoietic or lymphoid organ development;homeostasis of number of cells;homeostatic process;immune system process
ENSG00000180139	ENSG00000234028	ACTA2-AS1	AC062029.1	3	regulation of myeloid cell differentiation;regulation of cell differentiation;homeostasis of number of cells
ENSG00000180139	ENSG00000234186	ACTA2-AS1	C16orf82	1	regulation of g protein coupled receptor protein signaling pathway
ENSG00000180139	ENSG00000236859	ACTA2-AS1	AC018737.1	1	regulation of map kinase activity
ENSG00000180139	ENSG00000239523	ACTA2-AS1	MYLK-AS1	2	regulation of myeloid cell differentiation;regulation of cell differentiation
ENSG00000180139	ENSG00000245164	ACTA2-AS1	LINC00861	8	hemopoiesis;immune system development;myeloid cell differentiation;regulation of myeloid cell differentiation;regulation of cell differentiation;hemopoietic or lymphoid organ development;homeostasis of number of cells;homeostatic process
ENSG00000180139	ENSG00000247774	ACTA2-AS1	PCED1B-AS1	3	regulation of g protein coupled receptor protein signaling pathway;transforming growth factor beta receptor signaling pathway;transmembrane receptor protein serine threonine kinase signaling pathway
ENSG00000180139	ENSG00000251442	ACTA2-AS1	RP11-792D21.2	3	regulation of g protein coupled receptor protein signaling pathway;transforming growth factor beta receptor signaling pathway;transmembrane receptor protein serine threonine kinase signaling pathway
ENSG00000180139	ENSG00000255197	ACTA2-AS1	RP11-750H9.5	3	enzyme linked receptor protein signaling pathway;transforming growth factor beta receptor signaling pathway;transmembrane receptor protein serine threonine kinase signaling pathway
ENSG00000180139	ENSG00000256092	ACTA2-AS1	hsa-mir-8072	4	hemopoiesis;myeloid cell differentiation;regulation of myeloid cell differentiation;regulation of cell differentiation
ENSG00000180139	ENSG00000257097	ACTA2-AS1	RP11-450K4.1	1	transmembrane receptor protein serine threonine kinase signaling pathway
ENSG00000180139	ENSG00000257764	ACTA2-AS1	RP11-1143G9.4	2	transforming growth factor beta receptor signaling pathway;transmembrane receptor protein serine threonine kinase signaling pathway
ENSG00000180139	ENSG00000258810	ACTA2-AS1	RP11-219E7.1	7	hemopoiesis;myeloid cell differentiation;regulation of myeloid cell differentiation;regulation of cell differentiation;homeostasis of number of cells;transforming growth factor beta receptor signaling pathway;transmembrane receptor protein serine threonine kinase signaling pathway
ENSG00000180139	ENSG00000259943	ACTA2-AS1	RP1-39G22.7	4	hemopoiesis;myeloid cell differentiation;regulation of myeloid cell differentiation;regulation of cell differentiation
ENSG00000180139	ENSG00000261879	ACTA2-AS1	RP11-333E1.1	6	hemopoiesis;immune system development;myeloid cell differentiation;regulation of myeloid cell differentiation;regulation of cell differentiation;hemopoietic or lymphoid organ development
ENSG00000180139	XLOC_000889	ACTA2-AS1	XLOC_000889	3	regulation of myeloid cell differentiation;regulation of cell differentiation;homeostasis of number of cells
ENSG00000180139	XLOC_004803	ACTA2-AS1	XLOC_004803	5	hemopoiesis;myeloid cell differentiation;regulation of myeloid cell differentiation;regulation of cell differentiation;homeostasis of number of cells
ENSG00000180139	XLOC_006301	ACTA2-AS1	XLOC_006301	1	transmembrane receptor protein serine threonine kinase signaling pathway
ENSG00000180139	XLOC_006327	ACTA2-AS1	XLOC_006327	1	transmembrane receptor protein serine threonine kinase signaling pathway
ENSG00000180139	XLOC_009913	ACTA2-AS1	XLOC_009913	7	hemopoiesis;myeloid cell differentiation;regulation of myeloid cell differentiation;regulation of cell differentiation;homeostasis of number of cells;transforming growth factor beta receptor signaling pathway;transmembrane receptor protein serine threonine kinase signaling pathway
ENSG00000180139	XLOC_012542	ACTA2-AS1	XLOC_012542	4	hemopoiesis;myeloid cell differentiation;regulation of myeloid cell differentiation;regulation of cell differentiation
ENSG00000180139	XLOC_012611	ACTA2-AS1	XLOC_012611	1	regulation of g protein coupled receptor protein signaling pathway
ENSG00000180139	XLOC_013308	ACTA2-AS1	XLOC_013308	1	tissue development
ENSG00000180139	XLOC_013473	ACTA2-AS1	XLOC_013473	2	regulation of map kinase activity;mapkkk cascade go 0000165
ENSG00000180712	ENSG00000235777	RP11-290F5.2	DPYD-AS2	1	g protein coupled receptor protein signaling pathway
ENSG00000182109	ENSG00000233757	RP11-69E11.4	AC092835.2	1	apoptotic program
ENSG00000182109	ENSG00000251580	RP11-69E11.4	RP11-539L10.3	2	programmed cell death;apoptosis go
ENSG00000182109	ENSG00000254682	RP11-69E11.4	RP11-660L16.2	3	programmed cell death;apoptotic program;apoptosis go
ENSG00000182109	ENSG00000261183	RP11-69E11.4	RP11-532F12.5	1	apoptotic program
ENSG00000182109	XLOC_003910	RP11-69E11.4	XLOC_003910	1	apoptotic program
ENSG00000182165	ENSG00000218510	TP53TG1	LINC00339	3	positive regulation of transcriptionDNA dependent;positive regulation of transcription from RNA polymerase ii promoter;positive regulation of RNA metabolic process
ENSG00000182165	ENSG00000224843	TP53TG1	LINC00240	1	myeloid cell differentiation
ENSG00000182165	ENSG00000227388	TP53TG1	RP11-112J3.16	1	cell cycle process
ENSG00000182165	ENSG00000229807	TP53TG1	XIST	4	positive regulation of transcriptionDNA dependent;positive regulation of transcription from RNA polymerase ii promoter;positive regulation of RNA metabolic process;positive regulation of transcription
ENSG00000182165	ENSG00000248431	TP53TG1	AC005150.1	2	transcription initiation;transcription initiation from RNA polymerase ii promoter
ENSG00000182165	ENSG00000259736	TP53TG1	RP11-387D10.2	1	myeloid cell differentiation
ENSG00000182165	ENSG00000261804	TP53TG1	RP11-44F14.2	2	interphase;interphase of mitotic cell cycle
ENSG00000182165	ENSG00000262328	TP53TG1	ENSG00000262328	2	programmed cell death;apoptosis go
ENSG00000182165	XLOC_005690	TP53TG1	XLOC_005690	2	positive regulation of metabolic process;positive regulation of cellular metabolic process
ENSG00000183242	ENSG00000237015	WT1-AS	CTA-984G1.5	2	jnk cascade;stress activated protein kinase signaling pathway
ENSG00000183242	ENSG00000237187	WT1-AS	NR2F1-AS1	11	negative regulation of nucleobasenucleosidenucleotide and nucleic acid metabolic process;negative regulation of cellular metabolic process;regulation of DNA binding;regulation of molecular function;regulation of transcription factor activity;negative regulation of DNA binding;negative regulation of transcription;negative regulation of binding;negative regulation of metabolic process;negative regu…
ENSG00000183242	ENSG00000247774	WT1-AS	PCED1B-AS1	1	regulation of g protein coupled receptor protein signaling pathway
ENSG00000183242	ENSG00000251442	WT1-AS	RP11-792D21.2	1	regulation of g protein coupled receptor protein signaling pathway
ENSG00000183242	ENSG00000262580	WT1-AS	RP11-334C17.5	3	negative regulation of DNA binding;negative regulation of binding;negative regulation of transcription factor activity
ENSG00000184991	ENSG00000235777	TTTY13	DPYD-AS2	1	g protein coupled receptor protein signaling pathway
ENSG00000185168	ENSG00000235777	LINC00482	DPYD-AS2	1	g protein coupled receptor protein signaling pathway
ENSG00000185168	ENSG00000261128	LINC00482	RP11-18F14.2	3	negative regulation of nucleobasenucleosidenucleotide and nucleic acid metabolic process;negative regulation of cellular metabolic process;negative regulation of metabolic process
ENSG00000186594	ENSG00000214548	MIR22HG	MEG3	5	hemostasis;regulation of body fluid levels;blood coagulation;wound healing;coagulation
ENSG00000186594	ENSG00000214870	MIR22HG	AC004540.5	7	positive regulation of translation;positive regulation of cytokine biosynthetic process;cytokine metabolic process;interleukin 8 biosynthetic process;interleukin 8 production;cytokine biosynthetic process;regulation of cytokine biosynthetic process
ENSG00000186594	ENSG00000222032	MIR22HG	AC112721.2	3	hemostasis;blood coagulation;coagulation
ENSG00000186594	ENSG00000224165	MIR22HG	DNAJC27-AS1	4	hemopoiesis;myeloid cell differentiation;regulation of myeloid cell differentiation;regulation of cell differentiation
ENSG00000186594	ENSG00000224397	MIR22HG	RP11-290F20.3	4	viral genome replication;viral infectious cycle;viral reproductive process;viral reproduction
ENSG00000186594	ENSG00000224843	MIR22HG	LINC00240	3	blood coagulation;coagulation;transmembrane receptor protein serine threonine kinase signaling pathway
ENSG00000186594	ENSG00000225107	MIR22HG	AC092484.1	6	viral genome replication;viral infectious cycle;viral reproductive process;interleukin 8 biosynthetic process;viral reproduction;interleukin 8 production
ENSG00000186594	ENSG00000225493	MIR22HG	AC092619.1	2	interleukin 8 biosynthetic process;interleukin 8 production
ENSG00000186594	ENSG00000226025	MIR22HG	ENSG00000226025	6	viral genome replication;viral infectious cycle;viral reproductive process;interleukin 8 biosynthetic process;viral reproduction;interleukin 8 production
ENSG00000186594	ENSG00000226620	MIR22HG	LINC00343	2	protein amino acid phosphorylation;phosphorylation
ENSG00000186594	ENSG00000226686	MIR22HG	AC012309.5	3	blood coagulation;wound healing;coagulation
ENSG00000186594	ENSG00000226786	MIR22HG	RP1-167F1.2	4	positive regulation of translation;positive regulation of cytokine biosynthetic process;interleukin 8 biosynthetic process;interleukin 8 production
ENSG00000186594	ENSG00000226791	MIR22HG	AC109826.1	2	interleukin 8 biosynthetic process;interleukin 8 production
ENSG00000186594	ENSG00000227388	MIR22HG	RP11-112J3.16	5	hemostasis;regulation of body fluid levels;blood coagulation;wound healing;coagulation
ENSG00000186594	ENSG00000227946	MIR22HG	AC007383.3	2	myeloid cell differentiation;regulation of myeloid cell differentiation
ENSG00000186594	ENSG00000228288	MIR22HG	PCAT6	8	positive regulation of translation;positive regulation of cytokine biosynthetic process;cytokine metabolic process;regulation of translation;interleukin 8 biosynthetic process;interleukin 8 production;cytokine biosynthetic process;regulation of cytokine biosynthetic process
ENSG00000186594	ENSG00000228614	MIR22HG	RP13-476E20.1	2	viral genome replication;viral infectious cycle
ENSG00000186594	ENSG00000228741	MIR22HG	RP11-309I15.1	1	regulation of g protein coupled receptor protein signaling pathway
ENSG00000186594	ENSG00000231871	MIR22HG	IPO9-AS1	4	myeloid cell differentiation;regulation of myeloid cell differentiation;regulation of cell differentiation;homeostasis of number of cells
ENSG00000186594	ENSG00000233509	MIR22HG	ZNF197-AS1	2	dephosphorylation;protein amino acid dephosphorylation
ENSG00000186594	ENSG00000233757	MIR22HG	AC092835.2	3	viral genome replication;viral infectious cycle;viral reproductive process
ENSG00000186594	ENSG00000234028	MIR22HG	AC062029.1	11	positive regulation of translation;positive regulation of cytokine biosynthetic process;cytokine metabolic process;interleukin 8 biosynthetic process;myeloid cell differentiation;regulation of myeloid cell differentiation;interleukin 8 production;regulation of cell differentiation;homeostasis of number of cells;cytokine biosynthetic process;regulation of cytokine biosynthetic process
ENSG00000186594	ENSG00000234186	MIR22HG	C16orf82	1	regulation of g protein coupled receptor protein signaling pathway
ENSG00000186594	ENSG00000234608	MIR22HG	MAPKAPK5-AS1	1	transmembrane receptor protein serine threonine kinase signaling pathway
ENSG00000186594	ENSG00000234883	MIR22HG	MIR155HG	4	viral genome replication;viral infectious cycle;viral reproductive process;viral reproduction
ENSG00000186594	ENSG00000235576	MIR22HG	AC092580.4	7	positive regulation of translation;positive regulation of cytokine biosynthetic process;cytokine metabolic process;interleukin 8 biosynthetic process;interleukin 8 production;cytokine biosynthetic process;regulation of cytokine biosynthetic process
ENSG00000186594	ENSG00000235687	MIR22HG	RP11-20F24.4	6	viral genome replication;viral infectious cycle;viral reproductive process;interleukin 8 biosynthetic process;viral reproduction;interleukin 8 production
ENSG00000186594	ENSG00000237471	MIR22HG	AC073115.6	4	viral genome replication;viral infectious cycle;viral reproductive process;viral reproduction
ENSG00000186594	ENSG00000237797	MIR22HG	RP11-472N13.3	2	interleukin 8 biosynthetic process;interleukin 8 production
ENSG00000186594	ENSG00000239407	MIR22HG	LL0XNC01-237H1.2	1	positive regulation of cell proliferation
ENSG00000186594	ENSG00000239523	MIR22HG	MYLK-AS1	9	positive regulation of translation;positive regulation of cytokine biosynthetic process;cytokine metabolic process;interleukin 8 biosynthetic process;myeloid cell differentiation;regulation of myeloid cell differentiation;interleukin 8 production;cytokine biosynthetic process;regulation of cytokine biosynthetic process
ENSG00000186594	ENSG00000240137	MIR22HG	RP11-103G8.2	2	interleukin 8 biosynthetic process;interleukin 8 production
ENSG00000186594	ENSG00000242599	MIR22HG	ENSG00000242599	7	positive regulation of translation;positive regulation of cytokine biosynthetic process;cytokine metabolic process;interleukin 8 biosynthetic process;interleukin 8 production;cytokine biosynthetic process;regulation of cytokine biosynthetic process
ENSG00000186594	ENSG00000243698	MIR22HG	ENSG00000243698	1	tissue development
ENSG00000186594	ENSG00000245164	MIR22HG	LINC00861	12	positive regulation of translation;viral genome replication;positive regulation of cytokine biosynthetic process;viral infectious cycle;viral reproductive process;cytokine metabolic process;interleukin 8 biosynthetic process;viral reproduction;regulation of myeloid cell differentiation;interleukin 8 production;cytokine biosynthetic process;regulation of cytokine biosynthetic process
ENSG00000186594	ENSG00000245498	MIR22HG	RP11-677M14.7	1	transmembrane receptor protein serine threonine kinase signaling pathway
ENSG00000186594	ENSG00000247134	MIR22HG	RP11-11N9.4	2	interleukin 8 biosynthetic process;interleukin 8 production
ENSG00000186594	ENSG00000253351	MIR22HG	KB-1047C11.1	6	viral genome replication;viral infectious cycle;viral reproductive process;interleukin 8 biosynthetic process;viral reproduction;interleukin 8 production
ENSG00000186594	ENSG00000253417	MIR22HG	RP11-109J4.1	2	regulation of apoptosis;regulation of programmed cell death
ENSG00000186594	ENSG00000256039	MIR22HG	RP11-291B21.2	2	interleukin 8 biosynthetic process;interleukin 8 production
ENSG00000186594	ENSG00000256092	MIR22HG	hsa-mir-8072	1	regulation of myeloid cell differentiation
ENSG00000186594	ENSG00000256262	MIR22HG	USP30-AS1	6	viral genome replication;viral infectious cycle;viral reproductive process;interleukin 8 biosynthetic process;viral reproduction;interleukin 8 production
ENSG00000186594	ENSG00000256417	MIR22HG	RP11-1038A11.3	1	protein amino acid dephosphorylation
ENSG00000186594	ENSG00000257097	MIR22HG	RP11-450K4.1	1	transmembrane receptor protein serine threonine kinase signaling pathway
ENSG00000186594	ENSG00000257764	MIR22HG	RP11-1143G9.4	1	transmembrane receptor protein serine threonine kinase signaling pathway
ENSG00000186594	ENSG00000258181	MIR22HG	RP11-493L12.4	7	positive regulation of translation;positive regulation of cytokine biosynthetic process;cytokine metabolic process;interleukin 8 biosynthetic process;interleukin 8 production;cytokine biosynthetic process;regulation of cytokine biosynthetic process
ENSG00000186594	ENSG00000259834	MIR22HG	RP11-284N8.3	7	positive regulation of translation;positive regulation of cytokine biosynthetic process;cytokine metabolic process;interleukin 8 biosynthetic process;interleukin 8 production;cytokine biosynthetic process;regulation of cytokine biosynthetic process
ENSG00000186594	ENSG00000259943	MIR22HG	RP1-39G22.7	4	hemopoiesis;myeloid cell differentiation;regulation of myeloid cell differentiation;regulation of cell differentiation
ENSG00000186594	ENSG00000261879	MIR22HG	RP11-333E1.1	1	regulation of myeloid cell differentiation
ENSG00000186594	XLOC_000889	MIR22HG	XLOC_000889	4	interleukin 8 biosynthetic process;regulation of myeloid cell differentiation;interleukin 8 production;regulation of cell differentiation
ENSG00000186594	XLOC_001564	MIR22HG	XLOC_001564	1	transmembrane receptor protein serine threonine kinase signaling pathway
ENSG00000186594	XLOC_005811	MIR22HG	XLOC_005811	4	viral reproductive process;interleukin 8 biosynthetic process;viral reproduction;interleukin 8 production
ENSG00000186594	XLOC_006301	MIR22HG	XLOC_006301	1	transmembrane receptor protein serine threonine kinase signaling pathway
ENSG00000186594	XLOC_006327	MIR22HG	XLOC_006327	1	transmembrane receptor protein serine threonine kinase signaling pathway
ENSG00000186594	XLOC_006753	MIR22HG	XLOC_006753	4	viral genome replication;viral infectious cycle;viral reproductive process;viral reproduction
ENSG00000186594	XLOC_008935	MIR22HG	XLOC_008935	2	interleukin 8 biosynthetic process;interleukin 8 production
ENSG00000186594	XLOC_009272	MIR22HG	XLOC_009272	2	interleukin 8 biosynthetic process;interleukin 8 production
ENSG00000186594	XLOC_011736	MIR22HG	XLOC_011736	2	viral genome replication;viral infectious cycle
ENSG00000186594	XLOC_012427	MIR22HG	XLOC_012427	4	positive regulation of translation;positive regulation of cytokine biosynthetic process;interleukin 8 biosynthetic process;interleukin 8 production
ENSG00000186594	XLOC_012542	MIR22HG	XLOC_012542	2	regulation of myeloid cell differentiation;regulation of cell differentiation
ENSG00000186594	XLOC_013473	MIR22HG	XLOC_013473	1	regulation of map kinase activity
ENSG00000186594	XLOC_014003	MIR22HG	XLOC_014003	2	interleukin 8 biosynthetic process;interleukin 8 production
ENSG00000188206	ENSG00000230733	HNRNPU-AS1	AC092171.4	4	nucleobasenucleosidenucleotide and nucleic acid transport;nuclear export;RNA export from nucleus;RNA catabolic process
ENSG00000188206	ENSG00000238265	HNRNPU-AS1	LINC00317	2	macromolecular complex assembly;cellular component assembly
ENSG00000188206	ENSG00000250073	HNRNPU-AS1	RP11-677M14.3	2	nucleobasenucleosidenucleotide and nucleic acid transport;RNA export from nucleus
ENSG00000188206	ENSG00000253982	HNRNPU-AS1	CTD-2336O2.1	1	RNA catabolic process
ENSG00000188206	ENSG00000258017	HNRNPU-AS1	RP11-386G11.10	1	meiotic cell cycle
ENSG00000188206	ENSG00000258725	HNRNPU-AS1	PRC1-AS1	1	RNA splicing
ENSG00000188206	ENSG00000259280	HNRNPU-AS1	RP11-122D10.1	3	nucleobasenucleosidenucleotide and nucleic acid transport;RNA export from nucleus;RNA catabolic process
ENSG00000188206	ENSG00000261924	HNRNPU-AS1	CTD-2561B21.5	2	nucleobasenucleosidenucleotide and nucleic acid transport;RNA export from nucleus
ENSG00000188693	ENSG00000224541	CTB-161K23.1	AP001439.2	1	positive regulation of transcription from RNA polymerase ii promoter
ENSG00000188693	ENSG00000228426	CTB-161K23.1	RP11-402L1.11	3	positive regulation of transcriptionDNA dependent;positive regulation of transcription from RNA polymerase ii promoter;positive regulation of RNA metabolic process
ENSG00000188693	ENSG00000233895	CTB-161K23.1	RP1-122P22.2	2	macromolecular complex assembly;cellular component assembly
ENSG00000188693	ENSG00000234815	CTB-161K23.1	ENSG00000234815	2	nuclear transport;nucleocytoplasmic transport
ENSG00000188693	ENSG00000248115	CTB-161K23.1	RP11-752D24.2	2	nuclear transport;nucleocytoplasmic transport
ENSG00000188693	ENSG00000248330	CTB-161K23.1	LINC00613	7	positive regulation of transcriptionDNA dependent;positive regulation of transcription from RNA polymerase ii promoter;positive regulation of nucleobasenucleosidenucleotide and nucleic acid metabolic process;positive regulation of RNA metabolic process;positive regulation of metabolic process;positive regulation of cellular metabolic process;positive regulation of transcription
ENSG00000188693	ENSG00000248567	CTB-161K23.1	RP11-545L5.1	1	positive regulation of transcription from RNA polymerase ii promoter
ENSG00000188693	ENSG00000249710	CTB-161K23.1	RP11-588P8.1	1	positive regulation of transcription from RNA polymerase ii promoter
ENSG00000188693	ENSG00000251143	CTB-161K23.1	RP11-849H4.4	2	covalent chromatin modification;histone modification
ENSG00000188693	ENSG00000254194	CTB-161K23.1	RP1-273G13.3	1	positive regulation of transcription from RNA polymerase ii promoter
ENSG00000188693	ENSG00000254682	CTB-161K23.1	RP11-660L16.2	1	apoptotic program
ENSG00000188693	ENSG00000255300	CTB-161K23.1	RP11-148I19.1	1	positive regulation of transcription from RNA polymerase ii promoter
ENSG00000188693	ENSG00000256448	CTB-161K23.1	RP11-809N8.4	2	positive regulation of transcription from RNA polymerase ii promoter;myeloid cell differentiation
ENSG00000188693	ENSG00000261811	CTB-161K23.1	RP11-382N13.2	5	intracellular protein transport;nuclear transport;macromolecule localization;protein transport;nucleocytoplasmic transport
ENSG00000188693	XLOC_011736	CTB-161K23.1	XLOC_011736	1	protein DNA complex assembly
ENSG00000196273	ENSG00000241107	LINC00523	ENSG00000241107	5	positive regulation of transcriptionDNA dependent;positive regulation of transcription from RNA polymerase ii promoter;positive regulation of nucleobasenucleosidenucleotide and nucleic acid metabolic process;positive regulation of RNA metabolic process;positive regulation of transcription
ENSG00000197251	ENSG00000261128	LINC00336	RP11-18F14.2	3	negative regulation of nucleobasenucleosidenucleotide and nucleic acid metabolic process;negative regulation of cellular metabolic process;negative regulation of metabolic process
ENSG00000197308	ENSG00000235777	GATA3-AS1	DPYD-AS2	1	g protein coupled receptor protein signaling pathway
ENSG00000197934	ENSG00000260599	AP001597.1	CTC-457E21.1	1	RNA processing
ENSG00000203280	ENSG00000203321	CTA-221G9.11	RP11-197P3.4	4	cell activation;leukocyte activation;t cell activation;lymphocyte activation
ENSG00000203280	ENSG00000223546	CTA-221G9.11	LINC00630	2	protein amino acid phosphorylation;phosphorylation
ENSG00000203280	ENSG00000224137	CTA-221G9.11	AC079767.4	4	behavior;locomotory behavior;inflammatory response;response to wounding
ENSG00000203280	ENSG00000225107	CTA-221G9.11	AC092484.1	1	locomotory behavior
ENSG00000203280	ENSG00000225611	CTA-221G9.11	RP11-70C1.1	1	t cell activation
ENSG00000203280	ENSG00000225746	CTA-221G9.11	AL132709.5	1	locomotory behavior
ENSG00000203280	ENSG00000226786	CTA-221G9.11	RP1-167F1.2	2	protein amino acid phosphorylation;phosphorylation
ENSG00000203280	ENSG00000228288	CTA-221G9.11	PCAT6	1	locomotory behavior
ENSG00000203280	ENSG00000230812	CTA-221G9.11	RP4-794H19.4	1	locomotory behavior
ENSG00000203280	ENSG00000231160	CTA-221G9.11	RP11-617D20.1	4	cell activation;leukocyte activation;t cell activation;lymphocyte activation
ENSG00000203280	ENSG00000232310	CTA-221G9.11	RP11-557H15.4	2	behavior;locomotory behavior
ENSG00000203280	ENSG00000233093	CTA-221G9.11	LINC00892	1	locomotory behavior
ENSG00000203280	ENSG00000233277	CTA-221G9.11	RP5-1030M6.3	4	cell activation;leukocyte activation;t cell activation;lymphocyte activation
ENSG00000203280	ENSG00000234883	CTA-221G9.11	MIR155HG	2	behavior;locomotory behavior
ENSG00000203280	ENSG00000234899	CTA-221G9.11	AC005152.2	1	post translational protein modification
ENSG00000203280	ENSG00000235687	CTA-221G9.11	RP11-20F24.4	1	locomotory behavior
ENSG00000203280	ENSG00000236481	CTA-221G9.11	AC002331.1	4	cell activation;leukocyte activation;t cell activation;lymphocyte activation
ENSG00000203280	ENSG00000236799	CTA-221G9.11	RP11-383C6.2	4	cell activation;leukocyte activation;t cell activation;lymphocyte activation
ENSG00000203280	ENSG00000238258	CTA-221G9.11	RP11-342D11.2	2	protein amino acid phosphorylation;phosphorylation
ENSG00000203280	ENSG00000239795	CTA-221G9.11	ENSG00000239795	1	locomotory behavior
ENSG00000203280	ENSG00000242599	CTA-221G9.11	ENSG00000242599	1	locomotory behavior
ENSG00000203280	ENSG00000248717	CTA-221G9.11	RP11-451H23.3	1	t cell activation
ENSG00000203280	ENSG00000249430	CTA-221G9.11	CTD-2231H16.1	1	locomotory behavior
ENSG00000203280	ENSG00000250328	CTA-221G9.11	CTC-210G5.1	2	behavior;locomotory behavior
ENSG00000203280	ENSG00000251301	CTA-221G9.11	RP11-81H14.2	4	cell activation;leukocyte activation;t cell activation;lymphocyte activation
ENSG00000203280	ENSG00000253220	CTA-221G9.11	RP11-103H7.2	2	behavior;locomotory behavior
ENSG00000203280	ENSG00000254680	CTA-221G9.11	RP11-265D17.2	2	protein amino acid phosphorylation;phosphorylation
ENSG00000203280	ENSG00000255197	CTA-221G9.11	RP11-750H9.5	1	locomotory behavior
ENSG00000203280	ENSG00000255545	CTA-221G9.11	RP11-627G23.1	6	behavior;locomotory behavior;inflammatory response;response to chemical stimulus;response to external stimulus;response to wounding
ENSG00000203280	ENSG00000256039	CTA-221G9.11	RP11-291B21.2	1	locomotory behavior
ENSG00000203280	ENSG00000257824	CTA-221G9.11	RP11-1049A21.2	3	post translational protein modification;protein amino acid phosphorylation;phosphorylation
ENSG00000203280	ENSG00000258810	CTA-221G9.11	RP11-219E7.1	1	locomotory behavior
ENSG00000203280	ENSG00000259234	CTA-221G9.11	RP11-17L5.4	2	behavior;locomotory behavior
ENSG00000203280	ENSG00000259424	CTA-221G9.11	RP11-35O15.1	1	post translational protein modification
ENSG00000203280	ENSG00000259834	CTA-221G9.11	RP11-284N8.3	2	behavior;locomotory behavior
ENSG00000203280	ENSG00000259901	CTA-221G9.11	RP5-991G20.4	2	protein amino acid phosphorylation;phosphorylation
ENSG00000203280	ENSG00000260804	CTA-221G9.11	RP11-566E18.3	4	behavior;locomotory behavior;inflammatory response;response to wounding
ENSG00000203280	ENSG00000261618	CTA-221G9.11	RP11-79H23.3	2	behavior;locomotory behavior
ENSG00000203280	ENSG00000261879	CTA-221G9.11	RP11-333E1.1	4	cell activation;leukocyte activation;t cell activation;lymphocyte activation
ENSG00000203280	ENSG00000263072	CTA-221G9.11	RP11-473M20.14	1	post translational protein modification
ENSG00000203280	XLOC_003985	CTA-221G9.11	XLOC_003985	2	behavior;locomotory behavior
ENSG00000203280	XLOC_005224	CTA-221G9.11	XLOC_005224	4	cell activation;leukocyte activation;t cell activation;lymphocyte activation
ENSG00000203280	XLOC_005811	CTA-221G9.11	XLOC_005811	1	locomotory behavior
ENSG00000203280	XLOC_007950	CTA-221G9.11	XLOC_007950	2	protein amino acid phosphorylation;phosphorylation
ENSG00000203280	XLOC_008500	CTA-221G9.11	XLOC_008500	2	protein amino acid phosphorylation;phosphorylation
ENSG00000203280	XLOC_012427	CTA-221G9.11	XLOC_012427	1	t cell activation
ENSG00000203280	XLOC_012542	CTA-221G9.11	XLOC_012542	1	post translational protein modification
ENSG00000203280	XLOC_014003	CTA-221G9.11	XLOC_014003	1	locomotory behavior
ENSG00000203321	ENSG00000214870	RP11-197P3.4	AC004540.5	4	cell activation;leukocyte activation;t cell activation;lymphocyte activation
ENSG00000203321	ENSG00000224137	RP11-197P3.4	AC079767.4	7	cell activation;behavior;locomotory behavior;leukocyte activation;response to chemical stimulus;t cell activation;lymphocyte activation
ENSG00000203321	ENSG00000225107	RP11-197P3.4	AC092484.1	7	cell activation;behavior;locomotory behavior;leukocyte activation;response to chemical stimulus;t cell activation;lymphocyte activation
ENSG00000203321	ENSG00000225493	RP11-197P3.4	AC092619.1	4	cell activation;leukocyte activation;t cell activation;lymphocyte activation
ENSG00000203321	ENSG00000225611	RP11-197P3.4	RP11-70C1.1	4	cell activation;leukocyte activation;t cell activation;lymphocyte activation
ENSG00000203321	ENSG00000225783	RP11-197P3.4	MIAT	4	cell activation;leukocyte activation;t cell activation;lymphocyte activation
ENSG00000203321	ENSG00000226025	RP11-197P3.4	ENSG00000226025	7	cell activation;behavior;locomotory behavior;leukocyte activation;response to chemical stimulus;t cell activation;lymphocyte activation
ENSG00000203321	ENSG00000226272	RP11-197P3.4	ARHGAP26-AS1	9	cell activation;behavior;locomotory behavior;cell cell signaling;leukocyte activation;response to chemical stimulus;t cell activation;response to external stimulus;lymphocyte activation
ENSG00000203321	ENSG00000226711	RP11-197P3.4	FAM66C	7	cell activation;behavior;locomotory behavior;leukocyte activation;response to chemical stimulus;t cell activation;lymphocyte activation
ENSG00000203321	ENSG00000226791	RP11-197P3.4	AC109826.1	7	cell activation;behavior;locomotory behavior;leukocyte activation;response to chemical stimulus;t cell activation;lymphocyte activation
ENSG00000203321	ENSG00000228651	RP11-197P3.4	RP11-556E13.1	7	cell activation;behavior;locomotory behavior;leukocyte activation;response to chemical stimulus;t cell activation;lymphocyte activation
ENSG00000203321	ENSG00000230333	RP11-197P3.4	AC004538.3	4	cell activation;leukocyte activation;t cell activation;lymphocyte activation
ENSG00000203321	ENSG00000230812	RP11-197P3.4	RP4-794H19.4	7	cell activation;behavior;locomotory behavior;leukocyte activation;response to chemical stimulus;t cell activation;lymphocyte activation
ENSG00000203321	ENSG00000230838	RP11-197P3.4	AC093850.2	4	cell activation;leukocyte activation;t cell activation;lymphocyte activation
ENSG00000203321	ENSG00000231160	RP11-197P3.4	RP11-617D20.1	11	cell activation;behavior;locomotory behavior;cell cell signaling;leukocyte activation;inflammatory response;response to chemical stimulus;t cell activation;response to external stimulus;lymphocyte activation;response to wounding
ENSG00000203321	ENSG00000231486	RP11-197P3.4	AC096579.7	7	cell activation;behavior;locomotory behavior;leukocyte activation;response to chemical stimulus;t cell activation;lymphocyte activation
ENSG00000203321	ENSG00000232310	RP11-197P3.4	RP11-557H15.4	4	behavior;locomotory behavior;cell cell signaling;response to chemical stimulus
ENSG00000203321	ENSG00000232677	RP11-197P3.4	LINC00665	4	cell activation;leukocyte activation;t cell activation;lymphocyte activation
ENSG00000203321	ENSG00000233093	RP11-197P3.4	LINC00892	7	cell activation;behavior;locomotory behavior;leukocyte activation;response to chemical stimulus;t cell activation;lymphocyte activation
ENSG00000203321	ENSG00000233277	RP11-197P3.4	RP5-1030M6.3	4	cell activation;leukocyte activation;t cell activation;lymphocyte activation
ENSG00000203321	ENSG00000233509	RP11-197P3.4	ZNF197-AS1	4	cell activation;leukocyte activation;t cell activation;lymphocyte activation
ENSG00000203321	ENSG00000233757	RP11-197P3.4	AC092835.2	4	cell activation;leukocyte activation;t cell activation;lymphocyte activation
ENSG00000203321	ENSG00000234883	RP11-197P3.4	MIR155HG	7	cell activation;behavior;locomotory behavior;leukocyte activation;response to chemical stimulus;t cell activation;lymphocyte activation
ENSG00000203321	ENSG00000235576	RP11-197P3.4	AC092580.4	7	cell activation;behavior;locomotory behavior;leukocyte activation;response to chemical stimulus;t cell activation;lymphocyte activation
ENSG00000203321	ENSG00000235687	RP11-197P3.4	RP11-20F24.4	7	cell activation;behavior;locomotory behavior;leukocyte activation;response to chemical stimulus;t cell activation;lymphocyte activation
ENSG00000203321	ENSG00000236481	RP11-197P3.4	AC002331.1	4	cell activation;leukocyte activation;t cell activation;lymphocyte activation
ENSG00000203321	ENSG00000236799	RP11-197P3.4	RP11-383C6.2	4	cell activation;leukocyte activation;t cell activation;lymphocyte activation
ENSG00000203321	ENSG00000237797	RP11-197P3.4	RP11-472N13.3	4	cell activation;leukocyte activation;t cell activation;lymphocyte activation
ENSG00000203321	ENSG00000237921	RP11-197P3.4	AC004543.2	4	behavior;locomotory behavior;response to chemical stimulus;response to external stimulus
ENSG00000203321	ENSG00000239467	RP11-197P3.4	AC007405.6	4	cell activation;leukocyte activation;t cell activation;lymphocyte activation
ENSG00000203321	ENSG00000239795	RP11-197P3.4	ENSG00000239795	7	cell activation;behavior;locomotory behavior;leukocyte activation;response to chemical stimulus;t cell activation;lymphocyte activation
ENSG00000203321	ENSG00000242599	RP11-197P3.4	ENSG00000242599	7	cell activation;behavior;locomotory behavior;leukocyte activation;response to chemical stimulus;t cell activation;lymphocyte activation
ENSG00000203321	ENSG00000245164	RP11-197P3.4	LINC00861	7	cell activation;behavior;locomotory behavior;leukocyte activation;response to chemical stimulus;t cell activation;lymphocyte activation
ENSG00000203321	ENSG00000247134	RP11-197P3.4	RP11-11N9.4	4	cell activation;leukocyte activation;t cell activation;lymphocyte activation
ENSG00000203321	ENSG00000247774	RP11-197P3.4	PCED1B-AS1	7	cell activation;behavior;locomotory behavior;leukocyte activation;response to chemical stimulus;t cell activation;lymphocyte activation
ENSG00000203321	ENSG00000248717	RP11-197P3.4	RP11-451H23.3	4	cell activation;leukocyte activation;t cell activation;lymphocyte activation
ENSG00000203321	ENSG00000249430	RP11-197P3.4	CTD-2231H16.1	3	behavior;locomotory behavior;response to chemical stimulus
ENSG00000203321	ENSG00000249534	RP11-197P3.4	RP11-83C7.2	7	cell activation;behavior;locomotory behavior;leukocyte activation;response to chemical stimulus;t cell activation;lymphocyte activation
ENSG00000203321	ENSG00000249835	RP11-197P3.4	VCAN-AS1	4	cell activation;leukocyte activation;t cell activation;lymphocyte activation
ENSG00000203321	ENSG00000251301	RP11-197P3.4	RP11-81H14.2	4	cell activation;leukocyte activation;t cell activation;lymphocyte activation
ENSG00000203321	ENSG00000251442	RP11-197P3.4	RP11-792D21.2	7	cell activation;behavior;locomotory behavior;leukocyte activation;response to chemical stimulus;t cell activation;lymphocyte activation
ENSG00000203321	ENSG00000253220	RP11-197P3.4	RP11-103H7.2	7	cell activation;behavior;locomotory behavior;leukocyte activation;response to chemical stimulus;t cell activation;lymphocyte activation
ENSG00000203321	ENSG00000253351	RP11-197P3.4	KB-1047C11.1	8	cell activation;behavior;locomotory behavior;cell cell signaling;leukocyte activation;response to chemical stimulus;t cell activation;lymphocyte activation
ENSG00000203321	ENSG00000255197	RP11-197P3.4	RP11-750H9.5	7	cell activation;behavior;locomotory behavior;leukocyte activation;response to chemical stimulus;t cell activation;lymphocyte activation
ENSG00000203321	ENSG00000256039	RP11-197P3.4	RP11-291B21.2	7	cell activation;behavior;locomotory behavior;leukocyte activation;response to chemical stimulus;t cell activation;lymphocyte activation
ENSG00000203321	ENSG00000256262	RP11-197P3.4	USP30-AS1	7	cell activation;behavior;locomotory behavior;leukocyte activation;response to chemical stimulus;t cell activation;lymphocyte activation
ENSG00000203321	ENSG00000257764	RP11-197P3.4	RP11-1143G9.4	7	cell activation;behavior;locomotory behavior;leukocyte activation;response to chemical stimulus;t cell activation;lymphocyte activation
ENSG00000203321	ENSG00000258181	RP11-197P3.4	RP11-493L12.4	4	cell activation;leukocyte activation;t cell activation;lymphocyte activation
ENSG00000203321	ENSG00000258810	RP11-197P3.4	RP11-219E7.1	7	cell activation;behavior;locomotory behavior;leukocyte activation;response to chemical stimulus;t cell activation;lymphocyte activation
ENSG00000203321	ENSG00000259234	RP11-197P3.4	RP11-17L5.4	7	cell activation;behavior;locomotory behavior;leukocyte activation;response to chemical stimulus;t cell activation;lymphocyte activation
ENSG00000203321	ENSG00000259834	RP11-197P3.4	RP11-284N8.3	7	cell activation;behavior;locomotory behavior;leukocyte activation;response to chemical stimulus;t cell activation;lymphocyte activation
ENSG00000203321	ENSG00000260804	RP11-197P3.4	RP11-566E18.3	5	behavior;locomotory behavior;cell cell signaling;response to chemical stimulus;response to external stimulus
ENSG00000203321	ENSG00000261618	RP11-197P3.4	RP11-79H23.3	4	cell activation;leukocyte activation;t cell activation;lymphocyte activation
ENSG00000203321	ENSG00000261879	RP11-197P3.4	RP11-333E1.1	4	cell activation;leukocyte activation;t cell activation;lymphocyte activation
ENSG00000203321	XLOC_000889	RP11-197P3.4	XLOC_000889	4	cell activation;leukocyte activation;t cell activation;lymphocyte activation
ENSG00000203321	XLOC_003985	RP11-197P3.4	XLOC_003985	3	behavior;locomotory behavior;response to chemical stimulus
ENSG00000203321	XLOC_004803	RP11-197P3.4	XLOC_004803	7	cell activation;behavior;locomotory behavior;leukocyte activation;response to chemical stimulus;t cell activation;lymphocyte activation
ENSG00000203321	XLOC_005224	RP11-197P3.4	XLOC_005224	4	cell activation;leukocyte activation;t cell activation;lymphocyte activation
ENSG00000203321	XLOC_005811	RP11-197P3.4	XLOC_005811	7	cell activation;behavior;locomotory behavior;leukocyte activation;response to chemical stimulus;t cell activation;lymphocyte activation
ENSG00000203321	XLOC_006753	RP11-197P3.4	XLOC_006753	6	behavior;locomotory behavior;inflammatory response;response to chemical stimulus;response to external stimulus;response to wounding
ENSG00000203321	XLOC_008935	RP11-197P3.4	XLOC_008935	7	cell activation;behavior;locomotory behavior;leukocyte activation;response to chemical stimulus;t cell activation;lymphocyte activation
ENSG00000203321	XLOC_009272	RP11-197P3.4	XLOC_009272	7	cell activation;behavior;locomotory behavior;leukocyte activation;response to chemical stimulus;t cell activation;lymphocyte activation
ENSG00000203321	XLOC_009913	RP11-197P3.4	XLOC_009913	7	cell activation;behavior;locomotory behavior;leukocyte activation;response to chemical stimulus;t cell activation;lymphocyte activation
ENSG00000203321	XLOC_011546	RP11-197P3.4	XLOC_011546	8	cell activation;behavior;locomotory behavior;cell cell signaling;leukocyte activation;response to chemical stimulus;t cell activation;lymphocyte activation
ENSG00000203321	XLOC_011671	RP11-197P3.4	XLOC_011671	7	cell activation;behavior;locomotory behavior;leukocyte activation;response to chemical stimulus;t cell activation;lymphocyte activation
ENSG00000203321	XLOC_012427	RP11-197P3.4	XLOC_012427	4	cell activation;leukocyte activation;t cell activation;lymphocyte activation
ENSG00000203321	XLOC_012611	RP11-197P3.4	XLOC_012611	3	behavior;locomotory behavior;response to chemical stimulus
ENSG00000203321	XLOC_014003	RP11-197P3.4	XLOC_014003	7	cell activation;behavior;locomotory behavior;leukocyte activation;response to chemical stimulus;t cell activation;lymphocyte activation
ENSG00000203469	ENSG00000234855	RP5-1113E3.3	RP11-453E2.2	1	positive regulation of transcription from RNA polymerase ii promoter
ENSG00000203801	ENSG00000235777	LINC00222	DPYD-AS2	1	g protein coupled receptor protein signaling pathway
ENSG00000203999	ENSG00000235106	RP11-290F20.1	LINC00094	2	programmed cell death;apoptosis go
ENSG00000203999	ENSG00000251577	RP11-290F20.1	RP11-297P16.3	3	programmed cell death;regulation of developmental process;apoptosis go
ENSG00000203999	XLOC_005458	RP11-290F20.1	XLOC_005458	2	programmed cell death;apoptosis go
ENSG00000203999	XLOC_011736	RP11-290F20.1	XLOC_011736	1	organelle organization and biogenesis
ENSG00000204091	ENSG00000225339	TDRG1	RP11-513I15.6	1	transcription from RNA polymerase ii promoter
ENSG00000204091	ENSG00000257742	TDRG1	RP11-350F4.2	1	regulation of transcription from RNA polymerase ii promoter
ENSG00000204583	ENSG00000235777	LRCOL1	DPYD-AS2	1	g protein coupled receptor protein signaling pathway
ENSG00000204603	ENSG00000234171	RP11-638F5.1	AC108488.3	1	response to DNA damage stimulus
ENSG00000204603	ENSG00000236481	RP11-638F5.1	AC002331.1	4	cell activation;leukocyte activation;t cell activation;lymphocyte activation
ENSG00000204603	ENSG00000246089	RP11-638F5.1	RP11-115C21.2	2	protein amino acid phosphorylation;phosphorylation
ENSG00000204603	ENSG00000248717	RP11-638F5.1	RP11-451H23.3	1	t cell activation
ENSG00000204603	ENSG00000249042	RP11-638F5.1	CTD-2015H6.3	2	positive regulation of nucleobasenucleosidenucleotide and nucleic acid metabolic process;positive regulation of transcription
ENSG00000204603	ENSG00000251301	RP11-638F5.1	RP11-81H14.2	4	cell activation;leukocyte activation;t cell activation;lymphocyte activation
ENSG00000204603	ENSG00000255680	RP11-638F5.1	RP11-732A19.9	3	post translational protein modification;protein amino acid phosphorylation;phosphorylation
ENSG00000204603	ENSG00000259901	RP11-638F5.1	RP5-991G20.4	2	positive regulation of cell proliferation;tissue development
ENSG00000204603	XLOC_008935	RP11-638F5.1	XLOC_008935	1	positive regulation of immune system process
ENSG00000204603	XLOC_012003	RP11-638F5.1	XLOC_012003	2	protein amino acid phosphorylation;phosphorylation
ENSG00000204603	XLOC_012427	RP11-638F5.1	XLOC_012427	1	t cell activation
ENSG00000204603	XLOC_013256	RP11-638F5.1	XLOC_013256	3	DNA repair;DNA replication;response to DNA damage stimulus
ENSG00000204758	ENSG00000223891	CTC-308K20.1	OSER1-AS1	1	apoptotic program
ENSG00000204758	ENSG00000235106	CTC-308K20.1	LINC00094	4	negative regulation of apoptosis;anti apoptosis;negative regulation of developmental process;negative regulation of programmed cell death
ENSG00000204758	ENSG00000251580	CTC-308K20.1	RP11-539L10.3	1	apoptotic program
ENSG00000204758	ENSG00000254682	CTC-308K20.1	RP11-660L16.2	2	programmed cell death;apoptosis go
ENSG00000204758	XLOC_000478	CTC-308K20.1	XLOC_000478	5	intracellular protein transport;nuclear transport;protein targeting;protein transport;nucleocytoplasmic transport
ENSG00000204934	ENSG00000214719	ATP6V0E2-AS1	AC005562.1	6	transcription initiation;protein DNA complex assembly;steroid hormone receptor signaling pathway;intracellular receptor mediated signaling pathway;transcription initiation from RNA polymerase ii promoter;androgen receptor signaling pathway
ENSG00000204934	ENSG00000223478	ATP6V0E2-AS1	RP11-545E17.3	5	transcription initiation;steroid hormone receptor signaling pathway;intracellular receptor mediated signaling pathway;transcription initiation from RNA polymerase ii promoter;androgen receptor signaling pathway
ENSG00000204934	ENSG00000231025	ATP6V0E2-AS1	RP11-175O19.4	6	transcription initiation;protein DNA complex assembly;steroid hormone receptor signaling pathway;intracellular receptor mediated signaling pathway;transcription initiation from RNA polymerase ii promoter;androgen receptor signaling pathway
ENSG00000204934	ENSG00000235453	ATP6V0E2-AS1	TOPORS-AS1	6	transcription initiation;protein DNA complex assembly;steroid hormone receptor signaling pathway;intracellular receptor mediated signaling pathway;transcription initiation from RNA polymerase ii promoter;androgen receptor signaling pathway
ENSG00000204934	ENSG00000241107	ATP6V0E2-AS1	ENSG00000241107	5	positive regulation of transcriptionDNA dependent;positive regulation of transcription from RNA polymerase ii promoter;positive regulation of nucleobasenucleosidenucleotide and nucleic acid metabolic process;positive regulation of RNA metabolic process;positive regulation of transcription
ENSG00000204934	ENSG00000253352	ATP6V0E2-AS1	TUG1	5	transcription initiation;steroid hormone receptor signaling pathway;intracellular receptor mediated signaling pathway;transcription initiation from RNA polymerase ii promoter;androgen receptor signaling pathway
ENSG00000204934	ENSG00000256973	ATP6V0E2-AS1	RP11-359J14.2	6	transcription initiation;protein DNA complex assembly;steroid hormone receptor signaling pathway;intracellular receptor mediated signaling pathway;transcription initiation from RNA polymerase ii promoter;androgen receptor signaling pathway
ENSG00000204934	XLOC_001023	ATP6V0E2-AS1	XLOC_001023	5	transcription initiation;steroid hormone receptor signaling pathway;intracellular receptor mediated signaling pathway;transcription initiation from RNA polymerase ii promoter;androgen receptor signaling pathway
ENSG00000205015	ENSG00000235777	RP11-46C24.3	DPYD-AS2	1	g protein coupled receptor protein signaling pathway
ENSG00000205821	ENSG00000228485	RP1-59D14.3	RP11-567J24.4	2	programmed cell death;apoptosis go
ENSG00000205885	ENSG00000233085	C1RL-AS1	XXyac-YX65C7_A.3	3	hemopoiesis;immune system development;hemopoietic or lymphoid organ development
ENSG00000205885	ENSG00000250333	C1RL-AS1	RP11-4O3.1	2	programmed cell death;apoptosis go
ENSG00000205885	ENSG00000251577	C1RL-AS1	RP11-297P16.3	3	programmed cell death;regulation of developmental process;apoptosis go
ENSG00000205885	ENSG00000254887	C1RL-AS1	CTC-378H22.1	3	hemopoiesis;immune system development;hemopoietic or lymphoid organ development
ENSG00000206113	ENSG00000235777	RP11-503N18.1	DPYD-AS2	1	g protein coupled receptor protein signaling pathway
ENSG00000206114	ENSG00000231025	FAM138D	RP11-175O19.4	1	positive regulation of transcription from RNA polymerase ii promoter
ENSG00000206114	ENSG00000232533	FAM138D	AC093673.5	5	positive regulation of transcriptionDNA dependent;positive regulation of transcription from RNA polymerase ii promoter;positive regulation of nucleobasenucleosidenucleotide and nucleic acid metabolic process;positive regulation of RNA metabolic process;positive regulation of transcription
ENSG00000206114	ENSG00000241107	FAM138D	ENSG00000241107	1	positive regulation of transcription from RNA polymerase ii promoter
ENSG00000206187	ENSG00000214719	RP11-1084I9.1	AC005562.1	1	transcription initiation from RNA polymerase ii promoter
ENSG00000206187	ENSG00000226496	RP11-1084I9.1	LINC00323	6	positive regulation of transcription from RNA polymerase ii promoter;macromolecular complex assembly;transcription initiation;protein DNA complex assembly;cellular component assembly;transcription initiation from RNA polymerase ii promoter
ENSG00000206187	ENSG00000228566	RP11-1084I9.1	RP11-170M17.1	2	nuclear transport;nucleocytoplasmic transport
ENSG00000206187	ENSG00000250548	RP11-1084I9.1	RP11-47I22.2	1	negative regulation of protein metabolic process
ENSG00000206187	ENSG00000251577	RP11-1084I9.1	RP11-297P16.3	3	programmed cell death;regulation of developmental process;apoptosis go
ENSG00000206187	ENSG00000254682	RP11-1084I9.1	RP11-660L16.2	1	apoptotic program
ENSG00000206187	ENSG00000261589	RP11-1084I9.1	CTC-462L7.1	1	transcription initiation from RNA polymerase ii promoter
ENSG00000206187	ENSG00000261811	RP11-1084I9.1	RP11-382N13.2	2	nuclear transport;nucleocytoplasmic transport
ENSG00000206417	ENSG00000228109	H1FX-AS1	MFI2-AS1	1	DNA replication
ENSG00000206417	ENSG00000261742	H1FX-AS1	LINC00922	1	skeletal development
ENSG00000206417	XLOC_013043	H1FX-AS1	XLOC_013043	1	skeletal development
ENSG00000206552	ENSG00000261128	KRBOX1-AS1	RP11-18F14.2	1	negative regulation of nucleobasenucleosidenucleotide and nucleic acid metabolic process
ENSG00000212694	ENSG00000234608	AC084018.1	MAPKAPK5-AS1	7	m phase;cell cycle process;mitotic cell cycle;cell cycle phase;mitosis;cell cycle go 0007049;m phase of mitotic cell cycle
ENSG00000212939	ENSG00000235777	RP1-29C18.10	DPYD-AS2	1	g protein coupled receptor protein signaling pathway
ENSG00000214049	ENSG00000230417	UCA1	LINC00856	4	regulation of transcription from RNA polymerase ii promoter;regulation of transcriptionDNA dependent;regulation of RNA metabolic process;transcription from RNA polymerase ii promoter
ENSG00000214049	ENSG00000232677	UCA1	LINC00665	3	dephosphorylation;post translational protein modification;protein amino acid dephosphorylation
ENSG00000214049	ENSG00000254680	UCA1	RP11-265D17.2	1	transcription from RNA polymerase ii promoter
ENSG00000214049	ENSG00000259488	UCA1	RP11-154J22.1	2	dephosphorylation;protein amino acid dephosphorylation
ENSG00000214146	ENSG00000232533	RP11-699L21.1	AC093673.5	3	positive regulation of transcriptionDNA dependent;positive regulation of transcription from RNA polymerase ii promoter;positive regulation of RNA metabolic process
ENSG00000214146	ENSG00000259758	RP11-699L21.1	CASC7	1	positive regulation of transcription from RNA polymerase ii promoter
ENSG00000214146	ENSG00000263335	RP11-699L21.1	AF001548.5	1	positive regulation of transcription from RNA polymerase ii promoter
ENSG00000214548	ENSG00000218510	MEG3	LINC00339	4	positive regulation of transcriptionDNA dependent;positive regulation of nucleobasenucleosidenucleotide and nucleic acid metabolic process;positive regulation of RNA metabolic process;positive regulation of transcription
ENSG00000214548	ENSG00000222032	MEG3	AC112721.2	5	hemostasis;regulation of body fluid levels;blood coagulation;wound healing;coagulation
ENSG00000214548	ENSG00000223942	MEG3	RP11-252P19.2	3	hemostasis;blood coagulation;coagulation
ENSG00000214548	ENSG00000224843	MEG3	LINC00240	5	hemostasis;regulation of body fluid levels;blood coagulation;wound healing;coagulation
ENSG00000214548	ENSG00000225490	MEG3	RP4-610C12.3	5	hemostasis;regulation of body fluid levels;blood coagulation;wound healing;coagulation
ENSG00000214548	ENSG00000225783	MEG3	MIAT	1	epidermis development
ENSG00000214548	ENSG00000226194	MEG3	RP1-137D17.1	2	programmed cell death;apoptosis go
ENSG00000214548	ENSG00000226686	MEG3	AC012309.5	5	hemostasis;regulation of body fluid levels;blood coagulation;wound healing;coagulation
ENSG00000214548	ENSG00000226813	MEG3	AC114813.1	1	RNA processing
ENSG00000214548	ENSG00000227388	MEG3	RP11-112J3.16	5	hemostasis;regulation of body fluid levels;blood coagulation;wound healing;coagulation
ENSG00000214548	ENSG00000227946	MEG3	AC007383.3	4	positive regulation of cell differentiation;myeloid cell differentiation;regulation of myeloid cell differentiation;regulation of cell differentiation
ENSG00000214548	ENSG00000228651	MEG3	RP11-556E13.1	5	hemostasis;regulation of body fluid levels;blood coagulation;wound healing;coagulation
ENSG00000214548	ENSG00000229056	MEG3	AC020571.3	2	blood coagulation;coagulation
ENSG00000214548	ENSG00000230257	MEG3	RP11-645N11.2	3	hemostasis;blood coagulation;coagulation
ENSG00000214548	ENSG00000230417	MEG3	LINC00856	5	hemostasis;regulation of body fluid levels;blood coagulation;wound healing;coagulation
ENSG00000214548	ENSG00000230838	MEG3	AC093850.2	3	hemostasis;blood coagulation;coagulation
ENSG00000214548	ENSG00000231486	MEG3	AC096579.7	5	hemostasis;regulation of body fluid levels;blood coagulation;wound healing;coagulation
ENSG00000214548	ENSG00000235949	MEG3	AC061961.2	2	blood coagulation;coagulation
ENSG00000214548	ENSG00000237234	MEG3	RP1-142L7.5	4	hemostasis;blood coagulation;wound healing;coagulation
ENSG00000214548	ENSG00000239467	MEG3	AC007405.6	5	hemostasis;regulation of body fluid levels;blood coagulation;wound healing;coagulation
[truncated: 6,765 more rows]

## Sheet: PCa_table
lncRNA_ID	lncRNA_ID	lncRNA_symbol	lncRNA2_symbol	modules_num/weight	synergetically regulated GO functions
[truncated: 6,908 more rows]
