# Supplementary material for: Construction and analysis of lncRNA-lncRNA synergistic networks to reveal clinically relevant lncRNAs in cancer
Source: Oncotarget. 2015 Jul 28;6(28):25003–16. doi: 10.18632/oncotarget.4660 (PMC4694810; doi:10.18632/oncotarget.4660)
Supplement: Supplementary file 3 [file oncotarget-06-25003-s003.xlsx]

## Sheet: gbm_module1
lncRNA_ID	lncRNA_ID	lncRNA_symbol	lncRNA2_symbol	modules_num/weight	synergetically regulated GO functions
ENSG00000237927	ENSG00000254223	RP3-393E18.2	RP11-419K12.1	2	positive_regulation_of_signal_transduction;positive_regulation_of_i_kappab_kinase_nf_kappab_cascade
ENSG00000215190	ENSG00000237927	LINC00680	RP3-393E18.2	5	positive_regulation_of_signal_transduction;i_kappab_kinase_nf_kappab_cascade;regulation_of_signal_transduction;positive_regulation_of_i_kappab_kinase_nf_kappab_cascade;regulation_of_i_kappab_kinase_nf_kappab_cascade
ENSG00000228933	ENSG00000237927	RP11-268G12.1	RP3-393E18.2	2	positive_regulation_of_signal_transduction;positive_regulation_of_i_kappab_kinase_nf_kappab_cascade

## Sheet: gbm_module2
lncRNA_ID	lncRNA_ID	lncRNA_symbol	lncRNA2_symbol	modules_num/weight	synergetically regulated GO functions
ENSG00000177406	ENSG00000244513	RP11-218M22.1	CTD-2013N24.2	4	positive_regulation_of_signal_transduction;i_kappab_kinase_nf_kappab_cascade;positive_regulation_of_i_kappab_kinase_nf_kappab_cascade;regulation_of_i_kappab_kinase_nf_kappab_cascade
ENSG00000177406	ENSG00000233420	RP11-218M22.1	AC002127.4	4	positive_regulation_of_signal_transduction;i_kappab_kinase_nf_kappab_cascade;positive_regulation_of_i_kappab_kinase_nf_kappab_cascade;regulation_of_i_kappab_kinase_nf_kappab_cascade
ENSG00000233420	ENSG00000242599	AC002127.4	ENSG00000242599	6	positive_regulation_of_signal_transduction;i_kappab_kinase_nf_kappab_cascade;regulation_of_signal_transduction;positive_regulation_of_i_kappab_kinase_nf_kappab_cascade;protein_kinase_cascade;regulation_of_i_kappab_kinase_nf_kappab_cascade
ENSG00000244513	ENSG00000258810	CTD-2013N24.2	RP11-219E7.1	3	positive_regulation_of_signal_transduction;positive_regulation_of_i_kappab_kinase_nf_kappab_cascade;regulation_of_i_kappab_kinase_nf_kappab_cascade
ENSG00000244513	ENSG00000261824	CTD-2013N24.2	LINC00662	1	mapkkk_cascade_go_0000165
ENSG00000244513	XLOC_005492	CTD-2013N24.2	XLOC_005492	1	mapkkk_cascade_go_0000165
ENSG00000226920	ENSG00000244513	RP5-1068B5.3	CTD-2013N24.2	5	positive_regulation_of_signal_transduction;i_kappab_kinase_nf_kappab_cascade;regulation_of_signal_transduction;positive_regulation_of_i_kappab_kinase_nf_kappab_cascade;regulation_of_i_kappab_kinase_nf_kappab_cascade
ENSG00000233420	ENSG00000253730	AC002127.4	RP11-893F2.13	4	positive_regulation_of_signal_transduction;regulation_of_signal_transduction;positive_regulation_of_i_kappab_kinase_nf_kappab_cascade;regulation_of_i_kappab_kinase_nf_kappab_cascade
ENSG00000233420	ENSG00000256262	AC002127.4	USP30-AS1	4	positive_regulation_of_signal_transduction;regulation_of_signal_transduction;positive_regulation_of_i_kappab_kinase_nf_kappab_cascade;regulation_of_i_kappab_kinase_nf_kappab_cascade
ENSG00000233420	ENSG00000258810	AC002127.4	RP11-219E7.1	4	positive_regulation_of_signal_transduction;i_kappab_kinase_nf_kappab_cascade;positive_regulation_of_i_kappab_kinase_nf_kappab_cascade;regulation_of_i_kappab_kinase_nf_kappab_cascade
ENSG00000233420	ENSG00000259943	AC002127.4	RP1-39G22.7	3	positive_regulation_of_signal_transduction;positive_regulation_of_i_kappab_kinase_nf_kappab_cascade;regulation_of_i_kappab_kinase_nf_kappab_cascade
ENSG00000233420	ENSG00000261824	AC002127.4	LINC00662	4	positive_regulation_of_signal_transduction;i_kappab_kinase_nf_kappab_cascade;positive_regulation_of_i_kappab_kinase_nf_kappab_cascade;regulation_of_i_kappab_kinase_nf_kappab_cascade
ENSG00000233420	XLOC_005492	AC002127.4	XLOC_005492	3	positive_regulation_of_signal_transduction;positive_regulation_of_i_kappab_kinase_nf_kappab_cascade;regulation_of_i_kappab_kinase_nf_kappab_cascade
ENSG00000233420	XLOC_011671	AC002127.4	XLOC_011671	4	positive_regulation_of_signal_transduction;i_kappab_kinase_nf_kappab_cascade;positive_regulation_of_i_kappab_kinase_nf_kappab_cascade;regulation_of_i_kappab_kinase_nf_kappab_cascade
ENSG00000226920	ENSG00000233420	RP5-1068B5.3	AC002127.4	5	positive_regulation_of_signal_transduction;i_kappab_kinase_nf_kappab_cascade;regulation_of_signal_transduction;positive_regulation_of_i_kappab_kinase_nf_kappab_cascade;regulation_of_i_kappab_kinase_nf_kappab_cascade

## Sheet: gbm_module3
lncRNA_ID	lncRNA_ID	lncRNA_symbol	lncRNA2_symbol	modules_num/weight	synergetically regulated GO functions
ENSG00000136315	ENSG00000254680	RP11-84C10.2	RP11-265D17.2	3	blood_coagulation;wound_healing;coagulation
ENSG00000136315	ENSG00000258575	RP11-84C10.2	ENSG00000258575	5	hemostasis;regulation_of_body_fluid_levels;blood_coagulation;wound_healing;coagulation

## Sheet: gbm_module4
lncRNA_ID	lncRNA_ID	lncRNA_symbol	lncRNA2_symbol	modules_num/weight	synergetically regulated GO functions
ENSG00000167912	ENSG00000236744	RP11-25K19.1	RP11-168O22.1	3	positive_regulation_of_signal_transduction;positive_regulation_of_i_kappab_kinase_nf_kappab_cascade;regulation_of_i_kappab_kinase_nf_kappab_cascade
ENSG00000167912	ENSG00000242021	RP11-25K19.1	RP11-268G12.3	3	positive_regulation_of_signal_transduction;positive_regulation_of_i_kappab_kinase_nf_kappab_cascade;regulation_of_i_kappab_kinase_nf_kappab_cascade

## Sheet: ov_module1
lncRNA_ID	lncRNA_ID	lncRNA_symbol	lncRNA2_symbol	modules_num/weight	synergetically regulated GO functions
ENSG00000239407	ENSG00000247708	LL0XNC01-237H1.2	STX18-AS1	1	positive_regulation_of_cell_proliferation
ENSG00000239407	ENSG00000248717	LL0XNC01-237H1.2	RP11-451H23.3	1	positive_regulation_of_cell_proliferation
ENSG00000239407	ENSG00000250802	LL0XNC01-237H1.2	ZBED3-AS1	1	positive_regulation_of_cell_proliferation
ENSG00000226786	ENSG00000239407	RP1-167F1.2	LL0XNC01-237H1.2	1	positive_regulation_of_cell_proliferation
ENSG00000239407	ENSG00000259279	LL0XNC01-237H1.2	CTD-2033D15.1	1	positive_regulation_of_cell_proliferation
ENSG00000239407	ENSG00000259424	LL0XNC01-237H1.2	RP11-35O15.1	1	positive_regulation_of_cell_proliferation
ENSG00000239407	XLOC_011736	LL0XNC01-237H1.2	XLOC_011736	1	positive_regulation_of_cell_proliferation
ENSG00000233757	ENSG00000239407	AC092835.2	LL0XNC01-237H1.2	2	negative_regulation_of_apoptosis;negative_regulation_of_programmed_cell_death
ENSG00000247708	ENSG00000248717	STX18-AS1	RP11-451H23.3	1	positive_regulation_of_cell_proliferation
ENSG00000247708	XLOC_011736	STX18-AS1	XLOC_011736	2	regulation_of_protein_amino_acid_phosphorylation;regulation_of_peptidyl_tyrosine_phosphorylation
ENSG00000248717	ENSG00000259424	RP11-451H23.3	RP11-35O15.1	1	positive_regulation_of_cell_proliferation
ENSG00000226786	ENSG00000259279	RP1-167F1.2	CTD-2033D15.1	1	positive_regulation_of_cytokine_biosynthetic_process

## Sheet: ov_module2
lncRNA_ID	lncRNA_ID	lncRNA_symbol	lncRNA2_symbol	modules_num/weight	synergetically regulated GO functions
ENSG00000180139	ENSG00000214548	ACTA2-AS1	MEG3	5	hemostasis;regulation_of_body_fluid_levels;blood_coagulation;wound_healing;coagulation
ENSG00000180139	ENSG00000222032	ACTA2-AS1	AC112721.2	4	hemostasis;blood_coagulation;wound_healing;coagulation
ENSG00000180139	ENSG00000224843	ACTA2-AS1	LINC00240	4	blood_coagulation;transforming_growth_factor_beta_receptor_signaling_pathway;coagulation;transmembrane_receptor_protein_serine_threonine_kinase_signaling_pathway
ENSG00000180139	ENSG00000247774	ACTA2-AS1	PCED1B-AS1	3	regulation_of_g_protein_coupled_receptor_protein_signaling_pathway;transforming_growth_factor_beta_receptor_signaling_pathway;transmembrane_receptor_protein_serine_threonine_kinase_signaling_pathway
ENSG00000180139	ENSG00000226686	ACTA2-AS1	AC012309.5	3	blood_coagulation;wound_healing;coagulation
ENSG00000180139	ENSG00000227388	ACTA2-AS1	RP11-112J3.16	5	hemostasis;regulation_of_body_fluid_levels;blood_coagulation;wound_healing;coagulation
ENSG00000180139	XLOC_012611	ACTA2-AS1	XLOC_012611	1	regulation_of_g_protein_coupled_receptor_protein_signaling_pathway
ENSG00000180139	ENSG00000228651	ACTA2-AS1	RP11-556E13.1	1	transmembrane_receptor_protein_serine_threonine_kinase_signaling_pathway
ENSG00000180139	ENSG00000228741	ACTA2-AS1	RP11-309I15.1	1	regulation_of_g_protein_coupled_receptor_protein_signaling_pathway
ENSG00000180139	ENSG00000229989	ACTA2-AS1	MIR181A1HG	1	regulation_of_g_protein_coupled_receptor_protein_signaling_pathway
ENSG00000180139	ENSG00000231486	ACTA2-AS1	AC096579.7	1	transmembrane_receptor_protein_serine_threonine_kinase_signaling_pathway
ENSG00000180139	ENSG00000234186	ACTA2-AS1	C16orf82	1	regulation_of_g_protein_coupled_receptor_protein_signaling_pathway
ENSG00000186594	ENSG00000214548	MIR22HG	MEG3	5	hemostasis;regulation_of_body_fluid_levels;blood_coagulation;wound_healing;coagulation
ENSG00000186594	ENSG00000222032	MIR22HG	AC112721.2	3	hemostasis;blood_coagulation;coagulation
ENSG00000186594	ENSG00000224843	MIR22HG	LINC00240	3	blood_coagulation;coagulation;transmembrane_receptor_protein_serine_threonine_kinase_signaling_pathway
ENSG00000186594	ENSG00000226686	MIR22HG	AC012309.5	3	blood_coagulation;wound_healing;coagulation
ENSG00000186594	ENSG00000227388	MIR22HG	RP11-112J3.16	5	hemostasis;regulation_of_body_fluid_levels;blood_coagulation;wound_healing;coagulation
ENSG00000186594	ENSG00000228741	MIR22HG	RP11-309I15.1	1	regulation_of_g_protein_coupled_receptor_protein_signaling_pathway
ENSG00000186594	ENSG00000234186	MIR22HG	C16orf82	1	regulation_of_g_protein_coupled_receptor_protein_signaling_pathway
ENSG00000214548	ENSG00000222032	MEG3	AC112721.2	5	hemostasis;regulation_of_body_fluid_levels;blood_coagulation;wound_healing;coagulation
ENSG00000214548	ENSG00000223942	MEG3	RP11-252P19.2	3	hemostasis;blood_coagulation;coagulation
ENSG00000214548	ENSG00000224843	MEG3	LINC00240	5	hemostasis;regulation_of_body_fluid_levels;blood_coagulation;wound_healing;coagulation
ENSG00000214548	ENSG00000239467	MEG3	AC007405.6	5	hemostasis;regulation_of_body_fluid_levels;blood_coagulation;wound_healing;coagulation
ENSG00000214548	ENSG00000249548	MEG3	ENSG00000249548	4	hemostasis;blood_coagulation;wound_healing;coagulation
ENSG00000214548	ENSG00000249835	MEG3	VCAN-AS1	5	hemostasis;regulation_of_body_fluid_levels;blood_coagulation;wound_healing;coagulation
ENSG00000214548	ENSG00000250407	MEG3	CTB-99A3.1	4	hemostasis;blood_coagulation;wound_healing;coagulation
ENSG00000214548	ENSG00000225490	MEG3	RP4-610C12.3	5	hemostasis;regulation_of_body_fluid_levels;blood_coagulation;wound_healing;coagulation
ENSG00000214548	ENSG00000226686	MEG3	AC012309.5	5	hemostasis;regulation_of_body_fluid_levels;blood_coagulation;wound_healing;coagulation
ENSG00000214548	ENSG00000227388	MEG3	RP11-112J3.16	5	hemostasis;regulation_of_body_fluid_levels;blood_coagulation;wound_healing;coagulation
ENSG00000214548	ENSG00000258701	MEG3	LINC00638	4	hemostasis;blood_coagulation;wound_healing;coagulation
ENSG00000214548	ENSG00000261425	MEG3	RP11-709B3.2	5	hemostasis;regulation_of_body_fluid_levels;blood_coagulation;wound_healing;coagulation
ENSG00000214548	XLOC_002759	MEG3	XLOC_002759	5	hemostasis;regulation_of_body_fluid_levels;blood_coagulation;wound_healing;coagulation
ENSG00000214548	XLOC_011865	MEG3	XLOC_011865	5	hemostasis;regulation_of_body_fluid_levels;blood_coagulation;wound_healing;coagulation
ENSG00000214548	XLOC_012611	MEG3	XLOC_012611	5	hemostasis;regulation_of_body_fluid_levels;blood_coagulation;wound_healing;coagulation
ENSG00000214548	ENSG00000228651	MEG3	RP11-556E13.1	5	hemostasis;regulation_of_body_fluid_levels;blood_coagulation;wound_healing;coagulation
ENSG00000214548	ENSG00000229056	MEG3	AC020571.3	2	blood_coagulation;coagulation
ENSG00000214548	ENSG00000230417	MEG3	LINC00856	5	hemostasis;regulation_of_body_fluid_levels;blood_coagulation;wound_healing;coagulation
ENSG00000214548	ENSG00000230838	MEG3	AC093850.2	3	hemostasis;blood_coagulation;coagulation
ENSG00000214548	ENSG00000231486	MEG3	AC096579.7	5	hemostasis;regulation_of_body_fluid_levels;blood_coagulation;wound_healing;coagulation
ENSG00000214548	ENSG00000235949	MEG3	AC061961.2	2	blood_coagulation;coagulation
ENSG00000214548	ENSG00000237234	MEG3	RP1-142L7.5	4	hemostasis;blood_coagulation;wound_healing;coagulation
ENSG00000222032	ENSG00000223942	AC112721.2	RP11-252P19.2	2	blood_coagulation;coagulation
ENSG00000222032	ENSG00000224843	AC112721.2	LINC00240	5	hemostasis;regulation_of_body_fluid_levels;blood_coagulation;wound_healing;coagulation
ENSG00000222032	ENSG00000247774	AC112721.2	PCED1B-AS1	5	hemostasis;regulation_of_body_fluid_levels;blood_coagulation;wound_healing;coagulation
ENSG00000222032	ENSG00000249548	AC112721.2	ENSG00000249548	3	hemostasis;blood_coagulation;coagulation
ENSG00000222032	ENSG00000249835	AC112721.2	VCAN-AS1	2	blood_coagulation;coagulation
ENSG00000222032	ENSG00000226686	AC112721.2	AC012309.5	5	hemostasis;regulation_of_body_fluid_levels;blood_coagulation;wound_healing;coagulation
ENSG00000222032	ENSG00000227388	AC112721.2	RP11-112J3.16	5	hemostasis;regulation_of_body_fluid_levels;blood_coagulation;wound_healing;coagulation
ENSG00000222032	ENSG00000228100	AC112721.2	AC016912.3	5	hemostasis;regulation_of_body_fluid_levels;blood_coagulation;wound_healing;coagulation
ENSG00000222032	ENSG00000258701	AC112721.2	LINC00638	3	hemostasis;blood_coagulation;coagulation
ENSG00000222032	ENSG00000261425	AC112721.2	RP11-709B3.2	2	blood_coagulation;coagulation
ENSG00000222032	ENSG00000262089	AC112721.2	RP11-589P10.5	2	blood_coagulation;coagulation
ENSG00000222032	ENSG00000262663	AC112721.2	RP11-497H17.1	5	hemostasis;regulation_of_body_fluid_levels;blood_coagulation;wound_healing;coagulation
ENSG00000222032	XLOC_002759	AC112721.2	XLOC_002759	5	hemostasis;regulation_of_body_fluid_levels;blood_coagulation;wound_healing;coagulation
ENSG00000222032	XLOC_012611	AC112721.2	XLOC_012611	2	blood_coagulation;coagulation
ENSG00000222032	ENSG00000229056	AC112721.2	AC020571.3	3	hemostasis;blood_coagulation;coagulation
ENSG00000222032	ENSG00000230417	AC112721.2	LINC00856	4	hemostasis;blood_coagulation;wound_healing;coagulation
ENSG00000222032	ENSG00000230838	AC112721.2	AC093850.2	2	blood_coagulation;coagulation
ENSG00000222032	ENSG00000231486	AC112721.2	AC096579.7	6	hemostasis;regulation_of_body_fluid_levels;blood_coagulation;positive_regulation_of_hydrolase_activity;wound_healing;coagulation
ENSG00000222032	ENSG00000235949	AC112721.2	AC061961.2	2	blood_coagulation;coagulation
ENSG00000222032	ENSG00000235979	AC112721.2	AC004448.5	1	blood_coagulation
ENSG00000222032	ENSG00000237234	AC112721.2	RP1-142L7.5	3	hemostasis;blood_coagulation;coagulation
ENSG00000223942	ENSG00000224843	RP11-252P19.2	LINC00240	3	blood_coagulation;coagulation;transmembrane_receptor_protein_serine_threonine_kinase_signaling_pathway
ENSG00000223942	ENSG00000226686	RP11-252P19.2	AC012309.5	3	blood_coagulation;wound_healing;coagulation
ENSG00000223942	ENSG00000227388	RP11-252P19.2	RP11-112J3.16	5	hemostasis;regulation_of_body_fluid_levels;blood_coagulation;wound_healing;coagulation
ENSG00000224843	ENSG00000239467	LINC00240	AC007405.6	3	blood_coagulation;coagulation;transmembrane_receptor_protein_serine_threonine_kinase_signaling_pathway
ENSG00000224843	ENSG00000247774	LINC00240	PCED1B-AS1	4	blood_coagulation;transforming_growth_factor_beta_receptor_signaling_pathway;coagulation;transmembrane_receptor_protein_serine_threonine_kinase_signaling_pathway
ENSG00000224843	ENSG00000249548	LINC00240	ENSG00000249548	4	blood_coagulation;transforming_growth_factor_beta_receptor_signaling_pathway;coagulation;transmembrane_receptor_protein_serine_threonine_kinase_signaling_pathway
ENSG00000224843	ENSG00000249835	LINC00240	VCAN-AS1	4	blood_coagulation;transforming_growth_factor_beta_receptor_signaling_pathway;coagulation;transmembrane_receptor_protein_serine_threonine_kinase_signaling_pathway
ENSG00000224843	ENSG00000250407	LINC00240	CTB-99A3.1	2	blood_coagulation;coagulation
ENSG00000224843	ENSG00000226686	LINC00240	AC012309.5	3	blood_coagulation;wound_healing;coagulation
ENSG00000224843	ENSG00000227388	LINC00240	RP11-112J3.16	5	hemostasis;regulation_of_body_fluid_levels;blood_coagulation;wound_healing;coagulation
ENSG00000224843	ENSG00000228100	LINC00240	AC016912.3	4	blood_coagulation;transforming_growth_factor_beta_receptor_signaling_pathway;coagulation;transmembrane_receptor_protein_serine_threonine_kinase_signaling_pathway
ENSG00000224843	ENSG00000258701	LINC00240	LINC00638	6	hemostasis;regulation_of_body_fluid_levels;blood_coagulation;transforming_growth_factor_beta_receptor_signaling_pathway;coagulation;transmembrane_receptor_protein_serine_threonine_kinase_signaling_pathway
ENSG00000224843	ENSG00000261039	LINC00240	RP11-417E7.2	1	blood_coagulation
ENSG00000224843	ENSG00000261425	LINC00240	RP11-709B3.2	4	blood_coagulation;transforming_growth_factor_beta_receptor_signaling_pathway;coagulation;transmembrane_receptor_protein_serine_threonine_kinase_signaling_pathway
ENSG00000224843	ENSG00000262089	LINC00240	RP11-589P10.5	4	blood_coagulation;transforming_growth_factor_beta_receptor_signaling_pathway;coagulation;transmembrane_receptor_protein_serine_threonine_kinase_signaling_pathway
ENSG00000224843	XLOC_002759	LINC00240	XLOC_002759	2	blood_coagulation;coagulation
ENSG00000224843	XLOC_011865	LINC00240	XLOC_011865	2	transforming_growth_factor_beta_receptor_signaling_pathway;transmembrane_receptor_protein_serine_threonine_kinase_signaling_pathway
ENSG00000224843	XLOC_012611	LINC00240	XLOC_012611	3	blood_coagulation;coagulation;transmembrane_receptor_protein_serine_threonine_kinase_signaling_pathway
ENSG00000224843	ENSG00000228651	LINC00240	RP11-556E13.1	1	transmembrane_receptor_protein_serine_threonine_kinase_signaling_pathway
ENSG00000224843	ENSG00000228741	LINC00240	RP11-309I15.1	5	hemostasis;regulation_of_body_fluid_levels;blood_coagulation;wound_healing;coagulation
ENSG00000224843	ENSG00000229056	LINC00240	AC020571.3	2	blood_coagulation;coagulation
ENSG00000224843	ENSG00000230417	LINC00240	LINC00856	6	hemostasis;regulation_of_body_fluid_levels;blood_coagulation;transforming_growth_factor_beta_receptor_signaling_pathway;coagulation;transmembrane_receptor_protein_serine_threonine_kinase_signaling_pathway
ENSG00000224843	ENSG00000230838	LINC00240	AC093850.2	1	blood_coagulation
ENSG00000224843	ENSG00000231121	LINC00240	RP1-34H18.1	1	transmembrane_receptor_protein_serine_threonine_kinase_signaling_pathway
ENSG00000224843	ENSG00000231486	LINC00240	AC096579.7	3	blood_coagulation;coagulation;transmembrane_receptor_protein_serine_threonine_kinase_signaling_pathway
ENSG00000224843	ENSG00000234186	LINC00240	C16orf82	3	hemostasis;blood_coagulation;coagulation
ENSG00000224843	ENSG00000234961	LINC00240	RP11-124N14.3	4	blood_coagulation;transforming_growth_factor_beta_receptor_signaling_pathway;coagulation;transmembrane_receptor_protein_serine_threonine_kinase_signaling_pathway
ENSG00000224843	ENSG00000235949	LINC00240	AC061961.2	4	blood_coagulation;transforming_growth_factor_beta_receptor_signaling_pathway;coagulation;transmembrane_receptor_protein_serine_threonine_kinase_signaling_pathway
ENSG00000224843	ENSG00000235979	LINC00240	AC004448.5	2	transforming_growth_factor_beta_receptor_signaling_pathway;transmembrane_receptor_protein_serine_threonine_kinase_signaling_pathway
ENSG00000224843	ENSG00000237234	LINC00240	RP1-142L7.5	2	blood_coagulation;coagulation
ENSG00000224843	ENSG00000234456	LINC00240	MAGI2-AS3	3	hemostasis;blood_coagulation;coagulation
ENSG00000224843	ENSG00000261295	LINC00240	RP11-524D16__A.3	3	hemostasis;blood_coagulation;coagulation
ENSG00000226686	ENSG00000239467	AC012309.5	AC007405.6	2	blood_coagulation;coagulation
ENSG00000227388	ENSG00000239467	RP11-112J3.16	AC007405.6	5	hemostasis;regulation_of_body_fluid_levels;blood_coagulation;wound_healing;coagulation
ENSG00000247774	ENSG00000249548	PCED1B-AS1	ENSG00000249548	2	transforming_growth_factor_beta_receptor_signaling_pathway;transmembrane_receptor_protein_serine_threonine_kinase_signaling_pathway
ENSG00000226686	ENSG00000247774	AC012309.5	PCED1B-AS1	3	blood_coagulation;wound_healing;coagulation
ENSG00000227388	ENSG00000247774	RP11-112J3.16	PCED1B-AS1	5	hemostasis;regulation_of_body_fluid_levels;blood_coagulation;wound_healing;coagulation
ENSG00000228100	ENSG00000247774	AC016912.3	PCED1B-AS1	3	regulation_of_g_protein_coupled_receptor_protein_signaling_pathway;transforming_growth_factor_beta_receptor_signaling_pathway;transmembrane_receptor_protein_serine_threonine_kinase_signaling_pathway
ENSG00000247774	ENSG00000258701	PCED1B-AS1	LINC00638	2	transforming_growth_factor_beta_receptor_signaling_pathway;transmembrane_receptor_protein_serine_threonine_kinase_signaling_pathway
ENSG00000247774	ENSG00000260718	PCED1B-AS1	ENSG00000260718	1	regulation_of_g_protein_coupled_receptor_protein_signaling_pathway
ENSG00000247774	ENSG00000261039	PCED1B-AS1	RP11-417E7.2	1	regulation_of_g_protein_coupled_receptor_protein_signaling_pathway
ENSG00000247774	ENSG00000262089	PCED1B-AS1	RP11-589P10.5	1	transmembrane_receptor_protein_serine_threonine_kinase_signaling_pathway
ENSG00000247774	XLOC_002759	PCED1B-AS1	XLOC_002759	1	transmembrane_receptor_protein_serine_threonine_kinase_signaling_pathway
ENSG00000228741	ENSG00000247774	RP11-309I15.1	PCED1B-AS1	1	regulation_of_g_protein_coupled_receptor_protein_signaling_pathway
ENSG00000229056	ENSG00000247774	AC020571.3	PCED1B-AS1	2	regulation_of_g_protein_coupled_receptor_protein_signaling_pathway;transmembrane_receptor_protein_serine_threonine_kinase_signaling_pathway
ENSG00000229989	ENSG00000247774	MIR181A1HG	PCED1B-AS1	3	regulation_of_g_protein_coupled_receptor_protein_signaling_pathway;interleukin_8_biosynthetic_process;interleukin_8_production
ENSG00000230417	ENSG00000247774	LINC00856	PCED1B-AS1	2	transforming_growth_factor_beta_receptor_signaling_pathway;transmembrane_receptor_protein_serine_threonine_kinase_signaling_pathway
ENSG00000231121	ENSG00000247774	RP1-34H18.1	PCED1B-AS1	1	transmembrane_receptor_protein_serine_threonine_kinase_signaling_pathway
ENSG00000234961	ENSG00000247774	RP11-124N14.3	PCED1B-AS1	2	transforming_growth_factor_beta_receptor_signaling_pathway;transmembrane_receptor_protein_serine_threonine_kinase_signaling_pathway
ENSG00000235949	ENSG00000247774	AC061961.2	PCED1B-AS1	3	regulation_of_g_protein_coupled_receptor_protein_signaling_pathway;transforming_growth_factor_beta_receptor_signaling_pathway;transmembrane_receptor_protein_serine_threonine_kinase_signaling_pathway
ENSG00000237234	ENSG00000247774	RP1-142L7.5	PCED1B-AS1	1	transmembrane_receptor_protein_serine_threonine_kinase_signaling_pathway
ENSG00000226686	ENSG00000249548	AC012309.5	ENSG00000249548	3	blood_coagulation;wound_healing;coagulation
ENSG00000227388	ENSG00000249548	RP11-112J3.16	ENSG00000249548	5	hemostasis;regulation_of_body_fluid_levels;blood_coagulation;wound_healing;coagulation
ENSG00000231486	ENSG00000249548	AC096579.7	ENSG00000249548	1	transmembrane_receptor_protein_serine_threonine_kinase_signaling_pathway
ENSG00000227388	ENSG00000249669	RP11-112J3.16	MIR143HG	5	hemostasis;regulation_of_body_fluid_levels;blood_coagulation;wound_healing;coagulation
ENSG00000227388	ENSG00000249835	RP11-112J3.16	VCAN-AS1	5	hemostasis;regulation_of_body_fluid_levels;blood_coagulation;wound_healing;coagulation
ENSG00000227388	ENSG00000250407	RP11-112J3.16	CTB-99A3.1	5	hemostasis;regulation_of_body_fluid_levels;blood_coagulation;wound_healing;coagulation
ENSG00000231486	ENSG00000250407	AC096579.7	CTB-99A3.1	5	hemostasis;regulation_of_body_fluid_levels;blood_coagulation;wound_healing;coagulation
ENSG00000225490	ENSG00000226686	RP4-610C12.3	AC012309.5	6	hemostasis;regulation_of_body_fluid_levels;blood_coagulation;wound_healing;coagulation;protein_amino_acid_dephosphorylation
ENSG00000225490	ENSG00000227388	RP4-610C12.3	RP11-112J3.16	5	hemostasis;regulation_of_body_fluid_levels;blood_coagulation;wound_healing;coagulation
ENSG00000226686	ENSG00000227388	AC012309.5	RP11-112J3.16	5	hemostasis;regulation_of_body_fluid_levels;blood_coagulation;wound_healing;coagulation
ENSG00000226686	ENSG00000228100	AC012309.5	AC016912.3	3	blood_coagulation;wound_healing;coagulation
ENSG00000226686	ENSG00000258701	AC012309.5	LINC00638	5	hemostasis;regulation_of_body_fluid_levels;blood_coagulation;wound_healing;coagulation
ENSG00000226686	ENSG00000261425	AC012309.5	RP11-709B3.2	3	blood_coagulation;wound_healing;coagulation
ENSG00000226686	ENSG00000262089	AC012309.5	RP11-589P10.5	3	blood_coagulation;wound_healing;coagulation
ENSG00000226686	ENSG00000262663	AC012309.5	RP11-497H17.1	3	blood_coagulation;wound_healing;coagulation
ENSG00000226686	XLOC_002759	AC012309.5	XLOC_002759	3	blood_coagulation;wound_healing;coagulation
ENSG00000226686	XLOC_011865	AC012309.5	XLOC_011865	2	blood_coagulation;coagulation
ENSG00000226686	XLOC_012611	AC012309.5	XLOC_012611	3	blood_coagulation;wound_healing;coagulation
ENSG00000226686	ENSG00000228651	AC012309.5	RP11-556E13.1	2	blood_coagulation;coagulation
ENSG00000226686	ENSG00000228741	AC012309.5	RP11-309I15.1	5	hemostasis;regulation_of_body_fluid_levels;blood_coagulation;wound_healing;coagulation
ENSG00000226686	ENSG00000229056	AC012309.5	AC020571.3	3	blood_coagulation;wound_healing;coagulation
ENSG00000226686	ENSG00000230417	AC012309.5	LINC00856	5	hemostasis;regulation_of_body_fluid_levels;blood_coagulation;wound_healing;coagulation
ENSG00000226686	ENSG00000231121	AC012309.5	RP1-34H18.1	3	blood_coagulation;wound_healing;coagulation
ENSG00000226686	ENSG00000234961	AC012309.5	RP11-124N14.3	3	blood_coagulation;wound_healing;coagulation
ENSG00000226686	ENSG00000235949	AC012309.5	AC061961.2	3	blood_coagulation;wound_healing;coagulation
ENSG00000226686	ENSG00000235979	AC012309.5	AC004448.5	2	blood_coagulation;coagulation
ENSG00000226686	ENSG00000237234	AC012309.5	RP1-142L7.5	3	blood_coagulation;wound_healing;coagulation
ENSG00000227388	ENSG00000228100	RP11-112J3.16	AC016912.3	5	hemostasis;regulation_of_body_fluid_levels;blood_coagulation;wound_healing;coagulation
ENSG00000227388	ENSG00000258701	RP11-112J3.16	LINC00638	5	hemostasis;regulation_of_body_fluid_levels;blood_coagulation;wound_healing;coagulation
ENSG00000227388	ENSG00000260718	RP11-112J3.16	ENSG00000260718	5	hemostasis;regulation_of_body_fluid_levels;blood_coagulation;wound_healing;coagulation
ENSG00000227388	ENSG00000261039	RP11-112J3.16	RP11-417E7.2	5	hemostasis;regulation_of_body_fluid_levels;blood_coagulation;wound_healing;coagulation
ENSG00000227388	ENSG00000261425	RP11-112J3.16	RP11-709B3.2	5	hemostasis;regulation_of_body_fluid_levels;blood_coagulation;wound_healing;coagulation
ENSG00000227388	ENSG00000261742	RP11-112J3.16	LINC00922	5	hemostasis;regulation_of_body_fluid_levels;blood_coagulation;wound_healing;coagulation
ENSG00000227388	ENSG00000262089	RP11-112J3.16	RP11-589P10.5	5	hemostasis;regulation_of_body_fluid_levels;blood_coagulation;wound_healing;coagulation
ENSG00000227388	ENSG00000262663	RP11-112J3.16	RP11-497H17.1	5	hemostasis;regulation_of_body_fluid_levels;blood_coagulation;wound_healing;coagulation
ENSG00000227388	XLOC_002759	RP11-112J3.16	XLOC_002759	5	hemostasis;regulation_of_body_fluid_levels;blood_coagulation;wound_healing;coagulation
ENSG00000227388	XLOC_011865	RP11-112J3.16	XLOC_011865	5	hemostasis;regulation_of_body_fluid_levels;blood_coagulation;wound_healing;coagulation
ENSG00000227388	ENSG00000228651	RP11-112J3.16	RP11-556E13.1	5	hemostasis;regulation_of_body_fluid_levels;blood_coagulation;wound_healing;coagulation
ENSG00000227388	ENSG00000228741	RP11-112J3.16	RP11-309I15.1	5	hemostasis;regulation_of_body_fluid_levels;blood_coagulation;wound_healing;coagulation
ENSG00000227388	ENSG00000229056	RP11-112J3.16	AC020571.3	5	hemostasis;regulation_of_body_fluid_levels;blood_coagulation;wound_healing;coagulation
ENSG00000227388	ENSG00000229989	RP11-112J3.16	MIR181A1HG	5	hemostasis;regulation_of_body_fluid_levels;blood_coagulation;wound_healing;coagulation
ENSG00000227388	ENSG00000230417	RP11-112J3.16	LINC00856	5	hemostasis;regulation_of_body_fluid_levels;blood_coagulation;wound_healing;coagulation
ENSG00000227388	ENSG00000230838	RP11-112J3.16	AC093850.2	5	hemostasis;regulation_of_body_fluid_levels;blood_coagulation;wound_healing;coagulation
ENSG00000227388	ENSG00000231121	RP11-112J3.16	RP1-34H18.1	5	hemostasis;regulation_of_body_fluid_levels;blood_coagulation;wound_healing;coagulation
ENSG00000227388	ENSG00000231486	RP11-112J3.16	AC096579.7	5	hemostasis;regulation_of_body_fluid_levels;blood_coagulation;wound_healing;coagulation
ENSG00000227388	ENSG00000234186	RP11-112J3.16	C16orf82	5	hemostasis;regulation_of_body_fluid_levels;blood_coagulation;wound_healing;coagulation
ENSG00000227388	ENSG00000234961	RP11-112J3.16	RP11-124N14.3	5	hemostasis;regulation_of_body_fluid_levels;blood_coagulation;wound_healing;coagulation
ENSG00000227388	ENSG00000235949	RP11-112J3.16	AC061961.2	5	hemostasis;regulation_of_body_fluid_levels;blood_coagulation;wound_healing;coagulation
ENSG00000227388	ENSG00000235979	RP11-112J3.16	AC004448.5	5	hemostasis;regulation_of_body_fluid_levels;blood_coagulation;wound_healing;coagulation
ENSG00000227388	ENSG00000237234	RP11-112J3.16	RP1-142L7.5	5	hemostasis;regulation_of_body_fluid_levels;blood_coagulation;wound_healing;coagulation
ENSG00000227388	ENSG00000234456	RP11-112J3.16	MAGI2-AS3	5	hemostasis;regulation_of_body_fluid_levels;blood_coagulation;wound_healing;coagulation
ENSG00000227388	ENSG00000261295	RP11-112J3.16	RP11-524D16__A.3	5	hemostasis;regulation_of_body_fluid_levels;blood_coagulation;wound_healing;coagulation
ENSG00000228651	ENSG00000258701	RP11-556E13.1	LINC00638	1	transmembrane_receptor_protein_serine_threonine_kinase_signaling_pathway
ENSG00000231486	ENSG00000258701	AC096579.7	LINC00638	1	transmembrane_receptor_protein_serine_threonine_kinase_signaling_pathway
ENSG00000261039	XLOC_011865	RP11-417E7.2	XLOC_011865	1	regulation_of_g_protein_coupled_receptor_protein_signaling_pathway
ENSG00000261039	XLOC_012611	RP11-417E7.2	XLOC_012611	1	regulation_of_g_protein_coupled_receptor_protein_signaling_pathway
ENSG00000228651	ENSG00000261039	RP11-556E13.1	RP11-417E7.2	1	regulation_of_g_protein_coupled_receptor_protein_signaling_pathway
ENSG00000229989	ENSG00000261039	MIR181A1HG	RP11-417E7.2	1	regulation_of_g_protein_coupled_receptor_protein_signaling_pathway
ENSG00000228651	ENSG00000261425	RP11-556E13.1	RP11-709B3.2	1	transmembrane_receptor_protein_serine_threonine_kinase_signaling_pathway
ENSG00000231486	ENSG00000261425	AC096579.7	RP11-709B3.2	1	transmembrane_receptor_protein_serine_threonine_kinase_signaling_pathway
ENSG00000229989	XLOC_002759	MIR181A1HG	XLOC_002759	1	regulation_of_g_protein_coupled_receptor_protein_signaling_pathway
ENSG00000228741	XLOC_011865	RP11-309I15.1	XLOC_011865	1	regulation_of_g_protein_coupled_receptor_protein_signaling_pathway
ENSG00000228741	XLOC_012611	RP11-309I15.1	XLOC_012611	1	regulation_of_g_protein_coupled_receptor_protein_signaling_pathway
ENSG00000229056	XLOC_012611	AC020571.3	XLOC_012611	1	regulation_of_g_protein_coupled_receptor_protein_signaling_pathway
ENSG00000229989	XLOC_012611	MIR181A1HG	XLOC_012611	3	regulation_of_g_protein_coupled_receptor_protein_signaling_pathway;interleukin_8_biosynthetic_process;interleukin_8_production
ENSG00000228651	ENSG00000228741	RP11-556E13.1	RP11-309I15.1	1	regulation_of_g_protein_coupled_receptor_protein_signaling_pathway
ENSG00000228651	ENSG00000230417	RP11-556E13.1	LINC00856	1	transmembrane_receptor_protein_serine_threonine_kinase_signaling_pathway
ENSG00000228651	ENSG00000234961	RP11-556E13.1	RP11-124N14.3	2	transforming_growth_factor_beta_receptor_signaling_pathway;transmembrane_receptor_protein_serine_threonine_kinase_signaling_pathway
ENSG00000228741	ENSG00000229989	RP11-309I15.1	MIR181A1HG	1	regulation_of_g_protein_coupled_receptor_protein_signaling_pathway
ENSG00000228741	ENSG00000234186	RP11-309I15.1	C16orf82	1	regulation_of_g_protein_coupled_receptor_protein_signaling_pathway
ENSG00000229056	ENSG00000231486	AC020571.3	AC096579.7	1	transmembrane_receptor_protein_serine_threonine_kinase_signaling_pathway
ENSG00000229989	ENSG00000231486	MIR181A1HG	AC096579.7	2	interleukin_8_biosynthetic_process;interleukin_8_production
ENSG00000229989	ENSG00000234186	MIR181A1HG	C16orf82	1	regulation_of_g_protein_coupled_receptor_protein_signaling_pathway
ENSG00000229989	ENSG00000261295	MIR181A1HG	RP11-524D16__A.3	1	regulation_of_g_protein_coupled_receptor_protein_signaling_pathway
ENSG00000230417	ENSG00000231486	LINC00856	AC096579.7	2	positive_regulation_of_hydrolase_activity;transmembrane_receptor_protein_serine_threonine_kinase_signaling_pathway
ENSG00000231486	ENSG00000234961	AC096579.7	RP11-124N14.3	1	transmembrane_receptor_protein_serine_threonine_kinase_signaling_pathway
ENSG00000231486	ENSG00000234456	AC096579.7	MAGI2-AS3	5	hemostasis;regulation_of_body_fluid_levels;blood_coagulation;wound_healing;coagulation
ENSG00000234186	ENSG00000237234	C16orf82	RP1-142L7.5	1	regulation_of_g_protein_coupled_receptor_protein_signaling_pathway
ENSG00000234186	ENSG00000261295	C16orf82	RP11-524D16__A.3	1	regulation_of_g_protein_coupled_receptor_protein_signaling_pathway
